# Supplementary material for: RUNX represses Pmp22 to drive neurofibromagenesis
Source: Sci Adv. 2019 Apr 24;5(4):eaau8389. doi: 10.1126/sciadv.aau8389 (PMC6482019; doi:10.1126/sciadv.aau8389)
Supplement: Table S1 [file aau8389_Table_S1.xlsx]

## Sheet: Sheet1
Differential gene level expression change in Runx1fl/fl;Runx3fl/fl;Nf1fl/fl;DhhCre mouse tumors versus Nf1fl/fl;DhhCre
mouse tumors (FDR P < 0.05, |fold change| > 2×).
Gene symble	log2 fold	Fold	Average Exprression	t	P.Value	adj.P.Val	B
Ccr3	-7.173	0.00692966	-1.117	-5.9	0.0005182	0.0005182	-0.8288
Fcgr4	-6.328	0.0124475	-0.3271	-5.649	0.0006759	0.0006759	-0.9406
Cd101	-6.063	0.0149574	-0.2626	-4.51	0.002507	0.002507	-1.653
Cd244	-5.296	0.0254534	1.889	-3.51	0.009259	0.009259	-2.338
Klrd1	-5.256	0.026169	0.7946	-4.97	0.001444	0.001444	-1.315
Amica1	-5.096	0.0292382	1.458	-4.334	0.003124	0.003124	-1.61
Serpinb7	-5.092	0.0293194	-0.9435	-5.154	0.001169	0.001169	-1.291
Samd3	-5.083	0.0295029	-1.661	-7.254	0.0001403	0.0001403	-0.4624
Kmo	-5.064	0.029894	2.544	-3.224	0.01382	0.01382	-2.627
Gm15987	-4.985	0.0315766	-0.07983	-4.137	0.004014	0.004014	-1.946
Gpr114	-4.905	0.033377	1.447	-5.911	0.0005124	0.0005124	-0.452
Klri1	-4.855	0.0345541	0.2269	-3.617	0.007996	0.007996	-2.377
Pydc4	-4.85	0.034674	2.97	-4.182	0.003786	0.003786	-1.502
Gm3458	-4.72	0.0379436	-1.412	-5.108	0.001232	0.001232	-1.378
Ms4a4c	-4.637	0.0401905	2.167	-4.009	0.004739	0.004739	-1.745
Cd80	-4.583	0.0417234	2.429	-7.387	0.0001246	0.0001246	0.9467
Klrb1b	-4.582	0.0417523	0.5855	-3.632	0.00783	0.00783	-2.349
Napsa	-4.549	0.0427184	0.2624	-3.837	0.005945	0.005945	-2.188
Klrk1	-4.533	0.0431948	0.9984	-2.55	0.03688	0.03688	-3.422
Klrb1c	-4.494	0.0443784	-1.165	-5.784	0.0005855	0.0005855	-1.006
Rnase6	-4.421	0.0466817	1.018	-3.127	0.01588	0.01588	-2.79
Klri2	-4.4	0.0473661	1.727	-3.534	0.008965	0.008965	-2.287
Phf11a	-4.341	0.0493434	1.469	-2.845	0.02386	0.02386	-3.079
Ereg	-4.278	0.0515458	1.18	-3.575	0.00847	0.00847	-2.297
Sprr1a	-4.276	0.0516174	-0.2397	-2.86	0.02334	0.02334	-3.114
Mir5104	-4.274	0.051689	0.4121	-4.463	0.002657	0.002657	-1.678
Rbm46os	-4.273	0.0517248	-0.7978	-3.122	0.01599	0.01599	-2.867
Olfr98	-4.27	0.0518325	-0.5785	-2.654	0.03164	0.03164	-3.329
Itgax	-4.245	0.0527385	2.758	-3.143	0.0155	0.0155	-2.75
Gbp8	-4.222	0.053586	1.136	-3.173	0.01487	0.01487	-2.72
Sirpb1b	-4.201	0.0543717	0.5954	-3.698	0.007165	0.007165	-2.274
Sh2d1b1	-4.152	0.0562501	2.564	-6.23	0.00037	0.00037	0.3574
Sirpb1a	-4.128	0.0571937	1.492	-3.203	0.01424	0.01424	-2.664
Oas1g	-4.112	0.0578315	1.539	-3.571	0.008515	0.008515	-2.252
Oas3	-4.078	0.0592106	4.498	-6.855	0.0002019	0.0002019	1.246
Prss30	-4.068	0.0596225	-1.382	-5.424	0.0008632	0.0008632	-1.243
Ctla4	-4.065	0.0597466	-0.978	-5.494	0.0007997	0.0007997	-1.155
C130026I21Rik	-4.025	0.0614263	0.7388	-3.559	0.008655	0.008655	-2.36
B430306N03Rik	-4.018	0.0617251	1.586	-3.965	0.005017	0.005017	-1.831
Rgs1	-4.007	0.0621975	-0.5063	-4.066	0.004397	0.004397	-2.039
Cd209a	-3.972	0.0637249	4.037	-3.365	0.01133	0.01133	-2.614
Klk9	-3.969	0.0638575	4.086	-8.351	5.555e-05	5.555e-05	2.322
BC147527	-3.952	0.0646144	-0.2199	-2.669	0.03091	0.03091	-3.311
Oas1h	-3.948	0.0647938	-1.519	-4.13	0.004046	0.004046	-2.066
Art2a-ps	-3.94	0.0651541	0.8034	-2.397	0.04639	0.04639	-3.596
Pydc3	-3.922	0.0659721	2.703	-3.556	0.008697	0.008697	-2.235
Adora3	-3.915	0.066293	-0.0263	-6.319	0.0003384	0.0003384	-0.6741
Cd52	-3.872	0.0682986	2.563	-3.176	0.0148	0.0148	-2.706
Il1r2	-3.859	0.0689168	-1.554	-4.211	0.003648	0.003648	-2.015
Oasl1	-3.855	0.0691082	0.05248	-2.837	0.02416	0.02416	-3.136
H2-Oa	-3.829	0.0703649	0.02259	-2.836	0.0242	0.0242	-3.138
P2ry10	-3.828	0.0704137	0.4593	-3.039	0.018	0.018	-2.907
Abca14	-3.818	0.0709035	-1.108	-3.879	0.005622	0.005622	-2.23
Slamf7	-3.791	0.0722429	4.738	-4.762	0.001846	0.001846	-0.9075
Slfn1	-3.789	0.0723431	0.9943	-4.001	0.004787	0.004787	-1.879
Abcc2	-3.745	0.0745835	-0.7719	-4.799	0.001768	0.001768	-1.551
Ccr5	-3.691	0.077428	4.25	-5.778	0.0005892	0.0005892	0.2384
Phf11b	-3.685	0.0777507	2.194	-4.236	0.003533	0.003533	-1.462
1600010M07Rik	-3.667	0.0787269	-0.5287	-3.553	0.008733	0.008733	-2.473
Fndc7	-3.633	0.0806043	-0.4504	-3.474	0.009735	0.009735	-2.54
Oas2	-3.61	0.0818996	5.171	-7.202	0.000147	0.000147	1.568
Pcdh20	-3.609	0.0819564	5.317	-4.587	0.002281	0.002281	-1.199
Ctss	-3.604	0.0822409	5.812	-5.826	0.0005601	0.0005601	0.197
Hck	-3.597	0.0826409	2.034	-4.846	0.001672	0.001672	-0.8731
Fblim1	-3.592	0.0829278	3.777	-11.83	5.167e-06	5.167e-06	4.029
Aldh1a2	-3.562	0.0846703	1.684	-8.178	6.383e-05	6.383e-05	1.157
Ugt1a7c	-3.534	0.0863297	-0.9636	-4.062	0.00442	0.00442	-2.087
Oas1a	-3.494	0.0887567	2.333	-3.787	0.006351	0.006351	-1.954
Clec2g	-3.488	0.0891266	1.211	-5.495	0.0007984	0.0007984	-0.5581
Ccl3	-3.481	0.0895601	-1.317	-2.371	0.04822	0.04822	-3.632
Cd72	-3.464	0.0906217	2.23	-2.842	0.02396	0.02396	-3.124
Siglece	-3.462	0.0907474	2.831	-4.723	0.001935	0.001935	-0.8876
Wdfy4	-3.46	0.0908733	5.176	-3.936	0.005212	0.005212	-2.033
Ptprv	-3.456	0.0911256	0.8068	-2.651	0.03176	0.03176	-3.306
Tlr11	-3.439	0.0922057	1.484	-3.467	0.009825	0.009825	-2.351
Havcr2	-3.437	0.0923336	4.595	-8.627	4.471e-05	4.471e-05	2.65
Mnda	-3.423	0.093234	1.526	-4.866	0.001633	0.001633	-0.946
Traf3ip3	-3.4	0.0947323	1.545	-6.365	0.0003233	0.0003233	0.1687
Ceacam18	-3.4	0.0947323	-1.095	-4.203	0.003687	0.003687	-2
Arhgap9	-3.397	0.0949295	1.804	-3.635	0.007801	0.007801	-2.144
Tfpi2	-3.391	0.0953251	-0.4552	-2.429	0.04422	0.04422	-3.566
Glp1r	-3.355	0.0977337	1.49	-6.616	0.0002532	0.0002532	0.3063
Fetub	-3.348	0.0982091	1.172	-6.35	0.0003282	0.0003282	-0.0048
Cpa4	-3.341	0.0986867	1.762	-7.531	0.0001098	0.0001098	0.9674
Arl11	-3.34	0.0987552	0.4641	-2.961	0.02017	0.02017	-2.974
Pik3ap1	-3.332	0.0993043	2.882	-3.344	0.01167	0.01167	-2.533
Gm13152	-3.325	0.0997873	-0.1717	-4.25	0.003473	0.003473	-1.895
Tnfsf8	-3.321	0.100064	1.575	-4.339	0.003102	0.003102	-1.416
Arg1	-3.321	0.100064	2.589	-2.757	0.02715	0.02715	-3.283
Gm1720	-3.313	0.100621	0.2428	-2.544	0.03725	0.03725	-3.434
Cfhr2	-3.302	0.101391	-1.08	-3.463	0.009884	0.009884	-2.588
Pyhin1	-3.278	0.103092	3.23	-3.367	0.01129	0.01129	-2.542
Grap2	-3.274	0.103378	2.025	-5.913	0.0005112	0.0005112	0.0646
Slamf8	-3.272	0.103521	0.7434	-3.422	0.01046	0.01046	-2.457
I830077J02Rik	-3.271	0.103593	2.573	-4.389	0.002913	0.002913	-1.257
42795	-3.246	0.105404	3.386	-5.789	0.0005823	0.0005823	0.2276
Inhba	-3.242	0.105697	5.623	-8.951	3.491e-05	3.491e-05	2.961
Cep55	-3.22	0.107321	-0.7644	-3.483	0.009616	0.009616	-2.557
Zbp1	-3.214	0.107768	3.074	-5.519	0.0007785	0.0007785	-0.05491
Sla	-3.209	0.108142	4.531	-8.897	3.634e-05	3.634e-05	2.837
BC035044	-3.209	0.108142	1.434	-3.171	0.01491	0.01491	-2.692
Kynu	-3.206	0.108367	2.605	-3.526	0.009054	0.009054	-2.281
Slfn2	-3.201	0.108743	1.719	-4.258	0.003436	0.003436	-1.469
Bin2	-3.193	0.109348	4.088	-5.444	0.000845	0.000845	-0.1081
Exo1	-3.193	0.109348	-1.082	-3.137	0.01564	0.01564	-2.881
Il18rap	-3.172	0.110951	1.912	-5.11	0.00123	0.00123	-0.6229
Ptprc	-3.171	0.111028	6.612	-5.892	0.0005226	0.0005226	0.1975
Il21r	-3.171	0.111028	2.311	-4.504	0.002526	0.002526	-1.149
Clec4a3	-3.167	0.111337	2.778	-4.372	0.002977	0.002977	-1.272
Susd3	-3.163	0.111646	0.214	-3.276	0.01285	0.01285	-2.669
Atp8b4	-3.161	0.111801	3.803	-4.331	0.003132	0.003132	-1.365
Klra2	-3.154	0.112344	3.707	-4.302	0.003251	0.003251	-1.394
Ccdc88b	-3.154	0.112344	1.366	-4.116	0.004123	0.004123	-1.66
Card11	-3.153	0.112422	2.404	-2.603	0.03408	0.03408	-3.473
Btla	-3.15	0.112656	4.511	-6.466	0.000293	0.000293	0.9047
Nlrp1b	-3.145	0.113047	1.49	-4.136	0.004018	0.004018	-1.625
Tnfrsf26	-3.132	0.114071	2.854	-6.982	0.0001796	0.0001796	1.137
Fgr	-3.131	0.11415	2.587	-4.607	0.002227	0.002227	-1.019
Crym	-3.131	0.11415	0.235	-3.211	0.01407	0.01407	-2.73
Cytip	-3.128	0.114387	3.264	-4.529	0.002451	0.002451	-1.098
H2-Ab1	-3.128	0.114387	8.333	-4.357	0.003035	0.003035	-1.761
Selplg	-3.117	0.115263	2.008	-7.207	0.0001463	0.0001463	0.957
Gm13157	-3.11	0.115824	2.417	-6.956	0.0001839	0.0001839	0.9869
Cpxm2	-3.099	0.11671	3.869	-7.198	0.0001475	0.0001475	1.512
Ifi204	-3.099	0.11671	4.376	-6.492	0.0002856	0.0002856	0.9293
Hcls1	-3.096	0.116953	2.539	-5.715	0.0006296	0.0006296	0.05157
Clec2i	-3.089	0.117522	1.715	-2.791	0.02583	0.02583	-3.164
Fcgr1	-3.087	0.117685	2.447	-3.631	0.007848	0.007848	-2.147
Trim30b	-3.085	0.117848	1.475	-6.207	0.0003784	0.0003784	0.1028
Ms4a6d	-3.075	0.118668	2.467	-7.138	0.0001556	0.0001556	1.122
Mpeg1	-3.075	0.118668	6.705	-5.869	0.0005354	0.0005354	0.1642
Spn	-3.07	0.11908	1.506	-3.381	0.01108	0.01108	-2.443
Cd74	-3.063	0.119659	9.949	-4.632	0.00216	0.00216	-1.444
Gm1966	-3.058	0.120074	5.575	-6.699	0.000234	0.000234	1.087
Wfdc17	-3.057	0.120158	1.003	-3.309	0.01225	0.01225	-2.547
Gcsam	-3.054	0.120408	-0.1074	-5.134	0.001196	0.001196	-1.286
AF251705	-3.05	0.120742	2.864	-4.769	0.001831	0.001831	-0.8296
H2-Aa	-3.043	0.121329	7.872	-4.393	0.0029	0.0029	-1.691
Bcl2a1b	-3.042	0.121413	-0.07491	-2.375	0.0479	0.0479	-3.62
Glipr1	-3.029	0.122512	0.1564	-4.313	0.003207	0.003207	-1.754
Stap1	-3.027	0.122682	2.219	-3.879	0.005621	0.005621	-1.845
Olfr99	-3.017	0.123536	0.6545	-5.579	0.0007291	0.0007291	-0.6644
Unc93a	-3.012	0.123965	0.1264	-2.735	0.02803	0.02803	-3.229
Aim2	-3.006	0.124481	3.548	-4.566	0.002341	0.002341	-1.07
6030408B16Rik	-3.003	0.12474	3.946	-7.563	0.0001069	0.0001069	1.814
Cd180	-2.999	0.125087	4.811	-3.754	0.006645	0.006645	-2.257
A530032D15Rik	-2.983	0.126482	0.7874	-3.8	0.006247	0.006247	-2.055
Tmem119	-2.977	0.127009	2.613	-6.681	0.0002381	0.0002381	0.8718
Fgd2	-2.963	0.128247	2.78	-3.899	0.005473	0.005473	-1.833
Gpr65	-2.962	0.128336	3.468	-3.925	0.005289	0.005289	-1.853
Snx20	-2.942	0.130128	1.227	-2.529	0.03808	0.03808	-3.468
Cilp	-2.928	0.131397	2.749	-4.977	0.001433	0.001433	-0.6111
Dnaaf3	-2.914	0.132678	-0.6152	-2.899	0.02206	0.02206	-3.096
Ska1	-2.911	0.132954	-1.28	-3.502	0.009365	0.009365	-2.581
Tlr9	-2.909	0.133139	3.196	-2.886	0.02247	0.02247	-3.22
Tgtp2	-2.908	0.133231	1.232	-4.292	0.003292	0.003292	-1.493
Epsti1	-2.906	0.133416	2.513	-3.487	0.009556	0.009556	-2.333
Fcer1g	-2.894	0.13453	5.284	-5.682	0.0006527	0.0006527	0.05993
Itgam	-2.887	0.135184	7.928	-6.966	0.0001822	0.0001822	1.233
Itgae	-2.884	0.135466	2.323	-4.039	0.004554	0.004554	-1.657
H2-Eb1	-2.875	0.136313	5.805	-4.123	0.004083	0.004083	-1.893
Ripk3	-2.874	0.136408	0.4755	-3.608	0.008093	0.008093	-2.285
Cxcl14	-2.854	0.138312	3.434	-12.41	3.704e-06	3.704e-06	4.214
Tlr8	-2.852	0.138504	3.038	-7.869	8.237e-05	8.237e-05	1.845
Laptm5	-2.85	0.138696	5.661	-5.521	0.0007762	0.0007762	-0.1523
Lilra6	-2.844	0.139274	1.713	-3.717	0.006978	0.006978	-2.045
C920009B18Rik	-2.836	0.140049	3.017	-2.983	0.01954	0.01954	-3.064
Treml2	-2.833	0.14034	2.593	-3.202	0.01426	0.01426	-2.713
Slfn9	-2.832	0.140437	4.123	-5.707	0.0006356	0.0006356	0.1606
Fgd3	-2.829	0.14073	1.695	-4.452	0.002694	0.002694	-1.257
Parvg	-2.828	0.140827	2.413	-4.025	0.00464	0.00464	-1.673
Snai1	-2.826	0.141023	0.3982	-3.009	0.0188	0.0188	-2.911
Mgp	-2.823	0.141316	5.88	-9.742	1.966e-05	1.966e-05	3.52
Gimap3	-2.82	0.14161	2.121	-3.302	0.01238	0.01238	-2.548
Siglec1	-2.82	0.14161	4.102	-3.382	0.01106	0.01106	-2.674
Fcgr2b	-2.819	0.141709	4.554	-5.517	0.0007802	0.0007802	-0.06407
Cd53	-2.817	0.141905	4.956	-6.034	0.0004512	0.0004512	0.4565
Ms4a6b	-2.816	0.142004	3.806	-4.907	0.001556	0.001556	-0.6967
Il2rb	-2.815	0.142102	0.6544	-2.845	0.02386	0.02386	-3.083
Timp1	-2.809	0.142694	3.261	-6.232	0.0003691	0.0003691	0.6414
Clec4b1	-2.809	0.142694	0.4189	-3.06	0.01748	0.01748	-2.858
Ulbp1	-2.808	0.142793	0.3792	-4.875	0.001616	0.001616	-1.227
Plcb2	-2.805	0.143091	3.531	-3.565	0.008584	0.008584	-2.34
9930111J21Rik2	-2.799	0.143687	-0.01751	-3.248	0.01336	0.01336	-2.71
Nlrp10	-2.796	0.143986	0.573	-3.294	0.01252	0.01252	-2.594
Tlr13	-2.793	0.144286	4.492	-7.135	0.0001562	0.0001562	1.508
Emx2os	-2.79	0.144586	1.462	-3.015	0.01864	0.01864	-2.882
Naip6	-2.778	0.145794	2.145	-4.42	0.002804	0.002804	-1.24
Ifi44	-2.777	0.145895	4.779	-5.981	0.0004764	0.0004764	0.4112
Ccl6	-2.777	0.145895	3.106	-5.424	0.0008634	0.0008634	-0.1327
Neurl3	-2.771	0.146503	4.038	-3.426	0.0104	0.0104	-2.605
Pld4	-2.767	0.14691	3.169	-4.302	0.003252	0.003252	-1.368
Tbx20	-2.764	0.147215	1.561	-4.088	0.004273	0.004273	-1.645
Dennd1c	-2.763	0.147317	2.559	-3.54	0.008886	0.008886	-2.272
Cysltr1	-2.76	0.147624	3.356	-3.92	0.005324	0.005324	-1.856
Mx1	-2.756	0.148034	3.011	-3	0.01906	0.01906	-3.042
Cd86	-2.754	0.148239	3.091	-5.934	0.0005005	0.0005005	0.3562
Cd300ld	-2.75	0.148651	2.9	-4.279	0.003347	0.003347	-1.383
Cd28	-2.75	0.148651	1.231	-2.365	0.0486	0.0486	-3.682
Slfn8	-2.747	0.14896	3.409	-4.523	0.002469	0.002469	-1.12
AI607873	-2.742	0.149477	6.064	-6.361	0.0003248	0.0003248	0.7151
Fyb	-2.737	0.149996	6.036	-7.307	0.0001338	0.0001338	1.625
Gm15055	-2.737	0.149996	0.5879	-5.825	0.0005608	0.0005608	-0.5006
Batf	-2.737	0.149996	-0.3892	-3.458	0.009957	0.009957	-2.565
Lst1	-2.733	0.150413	0.6834	-2.389	0.04695	0.04695	-3.615
Bco2	-2.727	0.15104	0.9918	-4.261	0.003426	0.003426	-1.557
Tnfsf13b	-2.724	0.151354	1.165	-4.401	0.002871	0.002871	-1.393
Slitrk6	-2.721	0.151669	2.632	-4.841	0.001682	0.001682	-0.757
Nfam1	-2.72	0.151774	3.572	-4.862	0.00164	0.00164	-0.7353
5430437J10Rik	-2.717	0.15209	1.845	-4.607	0.002228	0.002228	-1.076
Myo1g	-2.698	0.154107	3.121	-4.651	0.002111	0.002111	-0.9587
Hepacam2	-2.693	0.154642	1.824	-3.554	0.008721	0.008721	-2.232
Il7r	-2.683	0.155717	2.071	-5.162	0.001158	0.001158	-0.5027
Dna2	-2.682	0.155825	2.389	-4.11	0.004156	0.004156	-1.574
Psme2b	-2.678	0.156258	2.248	-5.017	0.001368	0.001368	-0.6149
Il1rn	-2.677	0.156366	2.252	-3.276	0.01284	0.01284	-2.591
Slc15a3	-2.67	0.157127	1.214	-3.23	0.0137	0.0137	-2.623
Tyrobp	-2.663	0.157891	4.06	-6.445	0.0002989	0.0002989	0.8847
Clec9a	-2.662	0.158	5.401	-9.044	3.255e-05	3.255e-05	3.027
Il18r1	-2.662	0.158	2.303	-3.666	0.00748	0.00748	-2.103
C3ar1	-2.66	0.15822	5.87	-5.957	0.0004888	0.0004888	0.3035
Ccr1	-2.654	0.158879	1.341	-3.521	0.009121	0.009121	-2.282
Gm15133	-2.653	0.158989	-0.5704	-2.469	0.0416	0.0416	-3.528
C1qb	-2.652	0.159099	5.466	-5.219	0.001086	0.001086	-0.4888
Aurkb	-2.644	0.159984	1.269	-2.929	0.0211	0.0211	-2.981
Cd200r1	-2.643	0.160095	1.246	-2.814	0.02497	0.02497	-3.122
Lrrc18	-2.641	0.160317	2.032	-2.422	0.04464	0.04464	-3.697
Pirb	-2.637	0.160762	4.345	-5.755	0.0006036	0.0006036	0.1991
Arhgap30	-2.63	0.161544	5.512	-6.387	0.0003163	0.0003163	0.7752
Dpep2	-2.626	0.161993	1.163	-4.238	0.003525	0.003525	-1.546
Thbs2	-2.624	0.162217	7.587	-8.246	6.042e-05	6.042e-05	2.387
H2-Ob	-2.616	0.163119	2.97	-2.852	0.02363	0.02363	-3.25
Cd48	-2.604	0.164482	2.904	-3.306	0.01231	0.01231	-2.618
Sh2d2a	-2.596	0.165396	0.6883	-3.4	0.01079	0.01079	-2.463
Themis2	-2.591	0.165971	3.927	-3.999	0.004798	0.004798	-1.827
Cd300lb	-2.587	0.166431	1.065	-3.306	0.0123	0.0123	-2.539
C1qa	-2.586	0.166547	1.116	-3.949	0.005127	0.005127	-1.84
Ajap1	-2.582	0.167009	4.546	-8.918	3.577e-05	3.577e-05	2.884
Alox5ap	-2.574	0.167938	2.365	-4.452	0.002693	0.002693	-1.187
Nckap1l	-2.572	0.168171	5.249	-5.638	0.0006841	0.0006841	0.0051
Tgtp1	-2.57	0.168404	-0.8347	-3.166	0.01502	0.01502	-2.859
Cyth4	-2.567	0.168755	4.34	-4.519	0.002481	0.002481	-1.214
Fhad1	-2.567	0.168755	-0.9705	-2.57	0.03583	0.03583	-3.434
Fkbp11	-2.559	0.169693	-0.6816	-4.305	0.003237	0.003237	-1.928
Clec4a2	-2.556	0.170046	2.025	-3.834	0.005967	0.005967	-1.898
Irf7	-2.555	0.170164	2.586	-3.431	0.01033	0.01033	-2.422
Ptpn18	-2.554	0.170282	1.504	-2.487	0.04053	0.04053	-3.552
Crlf1	-2.545	0.171348	3.979	-6.38	0.0003187	0.0003187	0.8234
Ccr2	-2.543	0.171586	5.985	-5.577	0.0007303	0.0007303	-0.1247
1810011H11Rik	-2.536	0.17242	1.165	-3.534	0.008963	0.008963	-2.276
Retnlg	-2.536	0.17242	1.992	-3.002	0.01898	0.01898	-2.927
Trim30a	-2.53	0.173139	5.669	-7.74	9.181e-05	9.181e-05	2.014
Gdnf	-2.529	0.173259	1.928	-5.769	0.0005949	0.0005949	0.006185
Wif1	-2.521	0.174222	2.297	-3.815	0.006117	0.006117	-1.922
Lpxn	-2.519	0.174464	1.615	-4.026	0.00463	0.00463	-1.7
4930481A15Rik	-2.518	0.174585	0.5676	-2.446	0.04309	0.04309	-3.547
Apobr	-2.517	0.174706	3.307	-5.962	0.0004861	0.0004861	0.4062
Myo1f	-2.514	0.17507	4.836	-4.794	0.001777	0.001777	-0.9336
Tnc	-2.512	0.175312	6.317	-6.579	0.0002625	0.0002625	0.9165
Ciita	-2.512	0.175312	4.544	-3.899	0.005476	0.005476	-2.047
Gm5086	-2.507	0.175921	2.115	-3.224	0.01382	0.01382	-2.653
Tlr7	-2.506	0.176043	4.432	-7.169	0.0001514	0.0001514	1.538
Ercc6l	-2.504	0.176287	-0.407	-3.152	0.01532	0.01532	-2.845
A530099J19Rik	-2.495	0.17739	1.87	-5.393	0.0008935	0.0008935	-0.3253
Klrb1f	-2.492	0.17776	0.02471	-2.481	0.04088	0.04088	-3.501
4833403I15Rik	-2.486	0.1785	4.297	-3.454	0.01	0.01	-2.627
Siglecg	-2.481	0.17912	1.765	-2.672	0.0308	0.0308	-3.343
Sash3	-2.477	0.179618	2.593	-4.854	0.001656	0.001656	-0.7415
Tnfaip8l2	-2.475	0.179867	0.9277	-4.515	0.002493	0.002493	-1.32
Emr1	-2.469	0.180616	5.041	-5.533	0.0007665	0.0007665	-0.09607
Aoah	-2.466	0.180992	4.809	-5.617	0.0006996	0.0006996	0.01624
Irf8	-2.453	0.182631	3.718	-4.592	0.002268	0.002268	-1.067
Pik3cg	-2.45	0.183011	4.366	-7.624	0.0001014	0.0001014	1.916
6330407A03Rik	-2.45	0.183011	2.873	-6.043	0.0004469	0.0004469	0.4441
Il2rg	-2.449	0.183138	3.927	-3.227	0.01377	0.01377	-2.892
Col8a1	-2.441	0.184156	10.13	-6.536	0.0002736	0.0002736	0.7538
Rtp4	-2.438	0.184539	4.07	-4.764	0.001843	0.001843	-0.8942
Ntn5	-2.437	0.184667	0.6405	-2.635	0.03254	0.03254	-3.326
C1qc	-2.434	0.185052	5.381	-5.422	0.0008654	0.0008654	-0.2531
Gm12250	-2.434	0.185052	2.03	-4.439	0.00274	0.00274	-1.217
Aldh1a3	-2.43	0.185565	5.775	-5.761	0.0005998	0.0005998	0.09331
Fbn2	-2.428	0.185823	6.383	-6.971	0.0001814	0.0001814	1.294
Itgb2	-2.424	0.186339	5.13	-5.942	0.0004964	0.0004964	0.3377
Spi1	-2.423	0.186468	2.491	-3.39	0.01094	0.01094	-2.469
Ctsh	-2.418	0.187115	5.33	-5.674	0.000658	0.000658	0.03298
Clec10a	-2.418	0.187115	0.7191	-2.587	0.0349	0.0349	-3.383
Vav1	-2.416	0.187375	3.954	-4.003	0.004775	0.004775	-1.832
Lair1	-2.41	0.188156	6.006	-5.316	0.0009741	0.0009741	-0.4307
Ifi47	-2.404	0.18894	4.096	-4.391	0.002908	0.002908	-1.353
Inpp5d	-2.403	0.189071	4.192	-6.788	0.0002151	0.0002151	1.201
Nlrc4	-2.399	0.189596	1.369	-4.223	0.003594	0.003594	-1.513
Mfap4	-2.398	0.189727	1.604	-2.641	0.03224	0.03224	-3.371
Isg15	-2.395	0.190122	1.929	-3.14	0.01558	0.01558	-2.751
Tgm1	-2.39	0.190782	0.2734	-2.64	0.03226	0.03226	-3.32
Cybb	-2.388	0.191047	6.011	-5.76	0.0006005	0.0006005	0.07329
Ikzf1	-2.387	0.19118	5.267	-5.339	0.0009488	0.0009488	-0.3383
Pla2g4a	-2.378	0.192376	3.61	-6.941	0.0001865	0.0001865	1.304
Mndal	-2.377	0.192509	5.519	-6.379	0.0003189	0.0003189	0.7596
Clec12a	-2.375	0.192776	4.207	-3.799	0.00625	0.00625	-2.14
Pou2f2	-2.374	0.19291	3.144	-3.336	0.01179	0.01179	-2.619
Lrrc25	-2.371	0.193312	-0.4782	-3.801	0.00624	0.00624	-2.283
Clec7a	-2.362	0.194521	3.063	-3.023	0.01842	0.01842	-3.042
C5ar2	-2.353	0.195739	3.4	-6.356	0.0003261	0.0003261	0.7799
Tmem132a	-2.353	0.195739	1.882	-2.936	0.02091	0.02091	-3.01
Ipcef1	-2.349	0.196282	3.782	-3.549	0.008779	0.008779	-2.421
Gcg	-2.346	0.196691	3.198	-4.46	0.002667	0.002667	-1.19
Ms4a7	-2.344	0.196963	3.563	-4.854	0.001656	0.001656	-0.7508
Irf5	-2.339	0.197647	2.745	-4.239	0.003519	0.003519	-1.431
Slc11a1	-2.336	0.198059	2.389	-3.473	0.009751	0.009751	-2.357
Atp6v0d2	-2.335	0.198196	1.537	-3.483	0.009618	0.009618	-2.317
Slfn10-ps	-2.333	0.198471	2.004	-6.05	0.0004439	0.0004439	0.2701
Sytl5	-2.33	0.198884	1.915	-4.387	0.002922	0.002922	-1.28
Trim30d	-2.327	0.199298	4.233	-8.713	4.184e-05	4.184e-05	2.718
Epyc	-2.324	0.199713	3.796	-6.702	0.0002332	0.0002332	1.114
Fcgr3	-2.321	0.200129	2.942	-6.936	0.0001873	0.0001873	1.204
Tifab	-2.32	0.200267	3.569	-4.473	0.002626	0.002626	-1.202
Tlr1	-2.318	0.200545	3.698	-3.76	0.006591	0.006591	-2.126
Lilra5	-2.317	0.200684	2.631	-5.278	0.001016	0.001016	-0.3009
Inhbb	-2.315	0.200963	2.012	-3.869	0.005696	0.005696	-1.857
Gm4788	-2.314	0.201102	-0.1329	-4.223	0.003592	0.003592	-1.849
Ptpn6	-2.313	0.201242	3.161	-3.468	0.009818	0.009818	-2.446
Gm20125	-2.306	0.20222	-0.02915	-3.979	0.004925	0.004925	-2.02
Cenph	-2.305	0.202361	-0.3746	-3.088	0.01677	0.01677	-2.899
Gm4951	-2.302	0.202782	4.061	-5.788	0.0005828	0.0005828	0.2398
Kcna3	-2.3	0.203063	0.2691	-3.029	0.01827	0.01827	-2.892
Dapp1	-2.295	0.203768	4.424	-5.547	0.000755	0.000755	-0.03549
9330175E14Rik	-2.291	0.204334	-0.2815	-2.483	0.04078	0.04078	-3.505
Tnfrsf1b	-2.285	0.205185	4.633	-8.811	3.88e-05	3.88e-05	2.828
Serpine1	-2.278	0.206183	2.271	-2.405	0.04581	0.04581	-3.782
Gpr132	-2.277	0.206326	1.344	-2.358	0.04916	0.04916	-3.71
Cx3cr1	-2.27	0.20733	5.456	-4.006	0.004753	0.004753	-2.036
Mmp2	-2.269	0.207474	7.255	-9.019	3.317e-05	3.317e-05	3.002
Col20a1	-2.269	0.207474	4.379	-4.747	0.001882	0.001882	-0.9522
Map4k1	-2.268	0.207618	2.178	-3.59	0.008298	0.008298	-2.198
Mfap2	-2.264	0.208194	0.5881	-3.342	0.0117	0.0117	-2.527
Dok3	-2.263	0.208338	0.2812	-3.087	0.01681	0.01681	-2.826
5830473C10Rik	-2.261	0.208627	-0.4176	-3.147	0.01542	0.01542	-2.849
Fhl2	-2.259	0.208917	2.082	-5.398	0.0008884	0.0008884	-0.254
Tlr6	-2.259	0.208917	1.168	-4.465	0.00265	0.00265	-1.304
Nlrp3	-2.255	0.209497	1.551	-3.774	0.006463	0.006463	-1.977
Tmem173	-2.252	0.209933	3.732	-5.132	0.001198	0.001198	-0.4486
AI467606	-2.245	0.210954	0.0181	-2.767	0.02676	0.02676	-3.188
Dhx58	-2.241	0.21154	2.664	-5.022	0.00136	0.00136	-0.5567
Cd8a	-2.236	0.212274	1.172	-3.341	0.01172	0.01172	-2.491
Gpsm3	-2.235	0.212421	1.554	-4.919	0.001534	0.001534	-0.801
Ifi205	-2.226	0.213751	1.953	-2.368	0.0484	0.0484	-3.786
Gria1	-2.221	0.214493	3.892	-8.301	5.78e-05	5.78e-05	2.388
Apbb1ip	-2.215	0.215387	4.501	-5.438	0.0008502	0.0008502	-0.1632
Zc3h12d	-2.215	0.215387	1.892	-3.258	0.01318	0.01318	-2.601
E2f8	-2.211	0.215985	2.962	-3.601	0.008176	0.008176	-2.249
Clec1a	-2.207	0.216584	5.371	-7.54	0.000109	0.000109	1.848
Icam1	-2.206	0.216734	3.386	-5.699	0.0006406	0.0006406	0.1586
Phf11d	-2.203	0.217186	4.033	-5.057	0.001306	0.001306	-0.556
Col2a1	-2.202	0.217336	4.926	-6.21	0.0003775	0.0003775	0.6235
Ly6e	-2.2	0.217638	7.257	-7.003	0.000176	0.000176	1.285
Cdca2	-2.192	0.218848	0.4598	-4.55	0.002387	0.002387	-1.398
Kif4	-2.191	0.219	1.53	-4.419	0.002806	0.002806	-1.282
C1qtnf6	-2.189	0.219303	2.505	-6.674	0.0002396	0.0002396	0.9119
Cxcl16	-2.189	0.219303	4.353	-4.042	0.00454	0.00454	-1.846
Adamdec1	-2.188	0.219455	-0.0399	-3.455	0.009998	0.009998	-2.491
Ifi30	-2.187	0.219608	3.805	-4.22	0.003606	0.003606	-1.545
Ms4a6c	-2.176	0.221288	4.188	-5.209	0.001098	0.001098	-0.3953
Arhgdib	-2.169	0.222365	5.943	-7.882	8.145e-05	8.145e-05	2.124
Syk	-2.169	0.222365	3.624	-3.996	0.004821	0.004821	-1.813
Fn1	-2.168	0.222519	10.46	-6.191	0.0003846	0.0003846	0.3874
Cdca7l	-2.168	0.222519	1.192	-3.454	0.01	0.01	-2.359
Lrmp	-2.167	0.222673	2.615	-4.748	0.001879	0.001879	-0.8507
Fam105a	-2.162	0.223446	4.29	-4.667	0.002071	0.002071	-1.042
Bgn	-2.161	0.223601	9.889	-8.411	5.297e-05	5.297e-05	2.484
Hvcn1	-2.158	0.224067	1.099	-3.731	0.006853	0.006853	-2.056
Emp1	-2.157	0.224222	7.785	-12.85	2.897e-06	2.897e-06	5.387
Csf1r	-2.157	0.224222	6.601	-5.337	0.0009508	0.0009508	-0.4527
Slc14a1	-2.157	0.224222	1.944	-3.086	0.01683	0.01683	-2.825
F2rl1	-2.156	0.224378	3.919	-3.257	0.01319	0.01319	-2.863
Cthrc1	-2.153	0.224845	2.905	-6.311	0.0003413	0.0003413	0.694
Icosl	-2.149	0.225469	3.995	-7.375	0.0001259	0.0001259	1.699
Postn	-2.146	0.225938	9.391	-6.439	0.0003008	0.0003008	0.6609
Klhl6	-2.146	0.225938	3.081	-3.277	0.01283	0.01283	-2.704
Pstpip1	-2.14	0.22688	1.153	-3.698	0.007166	0.007166	-2.087
Eda2r	-2.137	0.227352	3.931	-10.46	1.208e-05	1.208e-05	3.723
Oasl2	-2.128	0.228775	7.715	-7.336	0.0001304	0.0001304	1.581
Clec5a	-2.125	0.229251	1.968	-4.833	0.001697	0.001697	-0.8087
Arl5c	-2.124	0.22941	0.4889	-2.546	0.0371	0.0371	-3.428
Rasal3	-2.118	0.230366	2.634	-3.067	0.01731	0.01731	-2.93
Tspan33	-2.115	0.230846	-0.2737	-2.945	0.02063	0.02063	-3.023
Mybl2	-2.113	0.231166	0.7694	-4.28	0.003341	0.003341	-1.55
Msln	-2.113	0.231166	0.584	-2.776	0.02643	0.02643	-3.161
E230029C05Rik	-2.109	0.231808	2.697	-4.283	0.003329	0.003329	-1.379
Ncf1	-2.104	0.232612	4.737	-7.962	7.625e-05	7.625e-05	2.202
Arhgap15os	-2.103	0.232774	1.355	-2.543	0.03729	0.03729	-3.479
Dpp4	-2.101	0.233097	4.764	-4.093	0.004245	0.004245	-1.838
Ifi203	-2.094	0.23423	6.34	-7.535	0.0001095	0.0001095	1.809
Pappa	-2.094	0.23423	6.757	-4.243	0.003502	0.003502	-1.841
Cxcl1	-2.094	0.23423	-0.1617	-2.505	0.03945	0.03945	-3.477
Apod	-2.093	0.234393	12.55	-7.446	0.0001184	0.0001184	1.634
Clec4a1	-2.091	0.234718	3.283	-4.636	0.002151	0.002151	-0.9932
Rbm46	-2.088	0.235207	3.3	-3.67	0.007439	0.007439	-2.203
Dock2	-2.081	0.236351	5.05	-5.972	0.0004811	0.0004811	0.3672
Cyp4f17	-2.08	0.236514	1.104	-4.341	0.003094	0.003094	-1.425
Arhgef19	-2.079	0.236678	1.997	-6.061	0.0004388	0.0004388	0.3015
Psmb9	-2.071	0.237994	3.11	-3.165	0.01504	0.01504	-2.869
Skint3	-2.069	0.238325	0.7612	-3.215	0.01399	0.01399	-2.649
9930111J21Rik1	-2.066	0.238821	3.96	-4.277	0.003354	0.003354	-1.495
Zmynd15	-2.066	0.238821	1.832	-4.135	0.004023	0.004023	-1.556
Ptpn22	-2.06	0.239816	3.55	-6.467	0.0002926	0.0002926	0.8951
Fam111a	-2.059	0.239982	4.705	-9.668	2.071e-05	2.071e-05	3.414
AW112010	-2.059	0.239982	3.044	-3.491	0.009508	0.009508	-2.415
Gmfg	-2.052	0.24115	1.116	-2.638	0.03237	0.03237	-3.342
Hpgds	-2.051	0.241317	4.265	-3.624	0.007924	0.007924	-2.407
Il10ra	-2.051	0.241317	3.108	-2.844	0.02391	0.02391	-3.317
Thbs4	-2.048	0.241819	8.181	-9.755	1.949e-05	1.949e-05	3.526
Mrc1	-2.044	0.24249	6.623	-6.143	0.0004037	0.0004037	0.444
Capns2	-2.044	0.24249	-0.1623	-3.405	0.01071	0.01071	-2.554
Blnk	-2.043	0.242659	2.874	-3.64	0.007745	0.007745	-2.195
Abca13	-2.041	0.242995	1.338	-4.287	0.003313	0.003313	-1.441
Ifit3	-2.039	0.243332	4.956	-4.256	0.003447	0.003447	-1.649
Sp110	-2.036	0.243839	4.941	-4.921	0.00153	0.00153	-0.8093
Tbxas1	-2.03	0.244855	3.048	-3.819	0.006089	0.006089	-1.983
Adap2	-2.029	0.245025	4.53	-7.165	0.0001519	0.0001519	1.537
Ltbp1	-2.028	0.245195	7.405	-11.15	7.786e-06	7.786e-06	4.438
C1qtnf3	-2.027	0.245365	0.596	-3.153	0.01529	0.01529	-2.728
Snx22	-2.025	0.245705	1.53	-3.584	0.008365	0.008365	-2.196
Lgals3bp	-2.021	0.246387	7.035	-5.752	0.0006059	0.0006059	-0.005318
Sh3bp1	-2.017	0.247071	1.791	-4.272	0.003377	0.003377	-1.406
Tert	-2.017	0.247071	-0.2309	-3.035	0.01812	0.01812	-2.926
Amz1	-2.013	0.247757	0.9037	-2.949	0.02051	0.02051	-2.956
Cd68	-2.01	0.248273	4.681	-5.009	0.001381	0.001381	-0.6779
Unc93b1	-1.996	0.250694	4.539	-4.432	0.002762	0.002762	-1.371
Irgm1	-1.993	0.251216	3.779	-4.968	0.001449	0.001449	-0.6436
Fxyd5	-1.991	0.251564	6.265	-8.314	5.719e-05	5.719e-05	2.47
Cldn1	-1.99	0.251739	8.422	-5.85	0.0005462	0.0005462	0.04536
Fes	-1.988	0.252088	2.739	-4.639	0.002143	0.002143	-0.9708
Lyn	-1.979	0.253666	5.519	-6.196	0.0003827	0.0003827	0.5649
Plek	-1.976	0.254194	6.241	-5.814	0.000567	0.000567	0.1094
Ptchd1	-1.97	0.255253	2.719	-4.114	0.004131	0.004131	-1.585
Ucn2	-1.964	0.256317	0.9418	-2.864	0.02322	0.02322	-3.058
Cyba	-1.96	0.257028	1.795	-5.054	0.001312	0.001312	-0.614
Ramp1	-1.959	0.257207	1.9	-4.066	0.004395	0.004395	-1.628
Lgr6	-1.959	0.257207	3.923	-3.09	0.01673	0.01673	-3.116
Nox4	-1.958	0.257385	3.818	-4.57	0.002329	0.002329	-1.12
3110035E14Rik	-1.956	0.257742	2.177	-3.07	0.01723	0.01723	-2.878
Aebp1	-1.955	0.257921	7.715	-5.496	0.0007979	0.0007979	-0.3322
Arhgap15	-1.955	0.257921	4.107	-3.421	0.01048	0.01048	-2.67
Nkd2	-1.944	0.259895	6.514	-5.865	0.0005377	0.0005377	0.1478
Lilrb4	-1.942	0.260255	4.72	-4.144	0.003975	0.003975	-1.769
Ptgs1	-1.941	0.260436	4.528	-9	3.364e-05	3.364e-05	2.96
Gfap	-1.938	0.260978	3.79	-8.096	6.824e-05	6.824e-05	2.242
Esm1	-1.937	0.261159	1.691	-5.417	0.0008704	0.0008704	-0.3035
Tgfbi	-1.936	0.26134	7.795	-6.64	0.0002476	0.0002476	0.903
Lat2	-1.934	0.261703	2.824	-4.507	0.002517	0.002517	-1.123
Slco2b1	-1.933	0.261884	6.039	-9.883	1.782e-05	1.782e-05	3.623
Greb1	-1.929	0.262611	5.425	-3.335	0.01182	0.01182	-2.991
Elf4	-1.928	0.262793	5.518	-7.272	0.000138	0.000138	1.604
Milr1	-1.926	0.263158	3.331	-4.599	0.00225	0.00225	-1.044
Ccnb1	-1.926	0.263158	1.653	-4.214	0.003636	0.003636	-1.479
Apobec1	-1.922	0.263888	6.539	-4.963	0.001458	0.001458	-0.9038
Scarf2	-1.917	0.264805	1.453	-4.511	0.002504	0.002504	-1.19
Igfbp7	-1.915	0.265172	8.798	-8.934	3.533e-05	3.533e-05	2.913
A230001M10Rik	-1.915	0.265172	0.8346	-2.673	0.03076	0.03076	-3.288
Bcl11a	-1.914	0.265356	2.93	-2.964	0.02008	0.02008	-3.126
Col28a1	-1.911	0.265908	7.882	-7.606	0.000103	0.000103	1.819
5430427O19Rik	-1.911	0.265908	3.225	-3.395	0.01086	0.01086	-2.571
Ccnd1	-1.906	0.266831	9.134	-6.858	0.0002014	0.0002014	1.089
Usp18	-1.905	0.267016	3.913	-4.274	0.003366	0.003366	-1.5
Dmrta1	-1.905	0.267016	0.3956	-3.076	0.01707	0.01707	-2.824
2010005H15Rik	-1.905	0.267016	-0.4866	-2.92	0.02139	0.02139	-3.065
Lsp1	-1.899	0.268129	5.637	-7.895	8.061e-05	8.061e-05	2.14
Vdr	-1.899	0.268129	1.48	-3.006	0.01889	0.01889	-2.903
Eme1	-1.898	0.268315	-0.492	-2.856	0.02349	0.02349	-3.131
Rinl	-1.893	0.269247	2.369	-3.283	0.01271	0.01271	-2.616
Nup210	-1.891	0.26962	3.587	-3.379	0.01111	0.01111	-2.65
Ckap2l	-1.887	0.270369	1.785	-2.81	0.02511	0.02511	-3.179
Arhgap25	-1.883	0.271119	4.617	-3.706	0.007084	0.007084	-2.351
Cdc6	-1.883	0.271119	1.267	-2.595	0.03451	0.03451	-3.412
Nek2	-1.882	0.271307	1.017	-3.111	0.01624	0.01624	-2.763
A630001G21Rik	-1.88	0.271684	3.907	-4.339	0.003103	0.003103	-1.419
Foxm1	-1.879	0.271872	2.755	-3.991	0.004847	0.004847	-1.741
Hmha1	-1.879	0.271872	4.117	-4.031	0.004603	0.004603	-1.842
H60b	-1.879	0.271872	3.532	-2.664	0.03114	0.03114	-3.664
Tagap	-1.876	0.272438	3.288	-4.72	0.001943	0.001943	-0.8993
Gm8369	-1.874	0.272816	2.865	-3.332	0.01186	0.01186	-2.61
Ifitm3	-1.873	0.273005	7.867	-7.528	0.0001102	0.0001102	1.75
Casc5	-1.868	0.273953	2.846	-5.488	0.0008049	0.0008049	-0.06654
Itgal	-1.867	0.274143	2.751	-4.155	0.003921	0.003921	-1.539
Ctsc	-1.863	0.274904	6.138	-6.713	0.0002309	0.0002309	1.048
Tnfrsf11b	-1.863	0.274904	0.2384	-2.45	0.04282	0.04282	-3.537
Slc27a6	-1.862	0.275095	2.246	-3.021	0.01848	0.01848	-2.953
AI662270	-1.859	0.275667	1.776	-3.693	0.007215	0.007215	-2.066
Clic6	-1.855	0.276433	2.572	-3.113	0.01619	0.01619	-2.871
Nr1h4	-1.855	0.276433	2.126	-2.995	0.01919	0.01919	-2.976
1700003M07Rik	-1.853	0.276816	0.921	-3.976	0.004948	0.004948	-1.807
Gbgt1	-1.853	0.276816	0.6332	-3.018	0.01856	0.01856	-2.877
Sult6b1	-1.853	0.276816	0.3762	-2.352	0.04958	0.04958	-3.656
Fermt3	-1.852	0.277008	2.51	-4.559	0.002362	0.002362	-1.059
Cd33	-1.852	0.277008	6.133	-3.775	0.006455	0.006455	-2.44
Abracl	-1.852	0.277008	0.7032	-2.958	0.02026	0.02026	-2.946
Serpinb6c	-1.851	0.2772	1.572	-3.747	0.006702	0.006702	-2.004
Miip	-1.851	0.2772	1.244	-3.017	0.01858	0.01858	-2.88
4931440F15Rik	-1.846	0.278163	-0.1952	-2.586	0.03496	0.03496	-3.388
Rnase4	-1.845	0.278355	5.981	-5.872	0.0005335	0.0005335	0.187
Ngf	-1.843	0.278742	2.304	-4.821	0.001722	0.001722	-0.7811
Bub1b	-1.842	0.278935	2.281	-3.947	0.005137	0.005137	-1.77
Slamf9	-1.839	0.279515	3.188	-3.128	0.01585	0.01585	-2.941
Emilin1	-1.838	0.279709	2.772	-7.451	0.0001178	0.0001178	1.585
Bst2	-1.838	0.279709	2.334	-4.452	0.002696	0.002696	-1.181
Rac2	-1.837	0.279903	3.864	-4.04	0.004546	0.004546	-1.798
Emr4	-1.837	0.279903	1.042	-2.6	0.03424	0.03424	-3.389
Cyp26b1	-1.834	0.280486	5.149	-3.116	0.01613	0.01613	-3.277
H2-Q4	-1.833	0.28068	5.703	-6.377	0.0003194	0.0003194	0.7366
4632428N05Rik	-1.827	0.28185	4.49	-5.955	0.0004894	0.0004894	0.3824
F630028O10Rik	-1.822	0.282829	4.211	-3.944	0.005161	0.005161	-1.974
Pdpn	-1.821	0.283025	3.451	-7.057	0.0001676	0.0001676	1.403
Ifit1	-1.82	0.283221	6.111	-5.287	0.001005	0.001005	-0.4852
Etv4	-1.817	0.283811	2.31	-5.801	0.0005753	0.0005753	0.1727
Gm6634	-1.816	0.284007	0.936	-3.433	0.01031	0.01031	-2.391
Ms4a8a	-1.816	0.284007	0.2567	-3.297	0.01247	0.01247	-2.595
Dock8	-1.811	0.284993	5.94	-5.336	0.0009523	0.0009523	-0.416
Kif18b	-1.811	0.284993	0.7343	-2.575	0.03553	0.03553	-3.404
Ctsk	-1.81	0.285191	3.528	-3.777	0.006442	0.006442	-2.104
Sp100	-1.808	0.285587	5.59	-5.27	0.001025	0.001025	-0.4654
Itgb7	-1.807	0.285785	2.955	-6.282	0.0003512	0.0003512	0.69
E2f7	-1.803	0.286578	0.9595	-3.359	0.01143	0.01143	-2.473
Tmem200c	-1.8	0.287175	1.006	-4.199	0.003704	0.003704	-1.568
Plcg2	-1.799	0.287374	3.196	-3.796	0.006278	0.006278	-2.036
Piwil4	-1.798	0.287573	3.643	-4.298	0.003269	0.003269	-1.443
4833411C07Rik	-1.798	0.287573	1.053	-2.948	0.02055	0.02055	-2.96
Ccl9	-1.797	0.287772	5.774	-8.934	3.536e-05	3.536e-05	2.955
Igf1	-1.796	0.287972	7.626	-7.168	0.0001516	0.0001516	1.423
Bdh2	-1.79	0.289172	0.5458	-3.277	0.01283	0.01283	-2.591
5430435G22Rik	-1.789	0.289373	3.68	-4.382	0.002941	0.002941	-1.343
Gm5431	-1.787	0.289774	2.581	-2.959	0.02022	0.02022	-3.088
Arhgap4	-1.785	0.290176	2.985	-4.196	0.003722	0.003722	-1.508
Cyp4f18	-1.78	0.291183	1.135	-2.841	0.02401	0.02401	-3.094
Abcc3	-1.778	0.291587	3.391	-4.58	0.002301	0.002301	-1.074
Hlx	-1.778	0.291587	2.167	-4.074	0.004355	0.004355	-1.617
Tnfrsf13c	-1.776	0.291992	2.518	-2.996	0.01915	0.01915	-3.024
Vcan	-1.775	0.292194	9.097	-6.624	0.0002513	0.0002513	0.8543
Mterfd2	-1.774	0.292397	8.029	-5.739	0.0006143	0.0006143	-0.06917
Lyl1	-1.772	0.292803	2.651	-5.757	0.0006024	0.0006024	0.1804
C030034L19Rik	-1.772	0.292803	3.842	-4.969	0.001447	0.001447	-0.6539
Pdgfrl	-1.77	0.293209	2.609	-5.239	0.001062	0.001062	-0.3295
Col12a1	-1.766	0.294023	7.647	-7.587	0.0001047	0.0001047	1.809
Rasgrp4	-1.765	0.294227	3.07	-4.308	0.003227	0.003227	-1.377
Rin3	-1.763	0.294635	4.527	-6.974	0.0001809	0.0001809	1.366
Klk8	-1.762	0.294839	2.654	-2.901	0.02199	0.02199	-3.178
9330179D12Rik	-1.761	0.295044	0.6555	-3.197	0.01437	0.01437	-2.672
Cass4	-1.759	0.295453	1.046	-3.32	0.01207	0.01207	-2.516
Gna15	-1.757	0.295863	0.8389	-2.634	0.03259	0.03259	-3.338
Fut4	-1.756	0.296068	2.566	-6.634	0.0002488	0.0002488	0.9275
Ifnlr1	-1.754	0.296479	2.022	-3.422	0.01046	0.01046	-2.409
Casp1	-1.753	0.296684	4.707	-8.562	4.7e-05	4.7e-05	2.664
Psd4	-1.753	0.296684	3.457	-2.835	0.02421	0.02421	-3.406
Mir466n	-1.753	0.296684	0.2087	-2.468	0.04172	0.04172	-3.517
Rab3il1	-1.747	0.297921	3.396	-6.734	0.0002264	0.0002264	1.128
Stc1	-1.746	0.298127	2.355	-3.03	0.01823	0.01823	-2.962
Fcrls	-1.746	0.298127	3.574	-2.662	0.03123	0.03123	-3.68
Gcnt4	-1.745	0.298334	4.353	-6.653	0.0002445	0.0002445	1.075
Stab2	-1.745	0.298334	1.333	-2.501	0.03971	0.03971	-3.544
Abi3	-1.743	0.298748	4.042	-4.312	0.003211	0.003211	-1.475
Cdkn2b	-1.742	0.298955	3.019	-4.852	0.00166	0.00166	-0.7384
Crlf2	-1.742	0.298955	-0.3678	-2.967	0.01998	0.01998	-3.002
Matk	-1.742	0.298955	-0.0001689	-2.861	0.02332	0.02332	-3.081
Ccl11	-1.741	0.299162	8.173	-6.058	0.0004404	0.0004404	0.2793
Nrros	-1.74	0.29937	4.538	-4.682	0.002034	0.002034	-1.068
Flt3	-1.739	0.299577	3.576	-3.591	0.00829	0.00829	-2.364
Acap1	-1.737	0.299993	1.314	-3.697	0.007171	0.007171	-2.07
Gdf10	-1.737	0.299993	1.599	-2.931	0.02106	0.02106	-3.012
Adm	-1.734	0.300617	1.292	-2.747	0.02756	0.02756	-3.222
Rbp1	-1.731	0.301243	3.396	-6.889	0.0001956	0.0001956	1.261
Il27ra	-1.73	0.301452	2.138	-2.747	0.02758	0.02758	-3.316
Islr	-1.729	0.301661	7.099	-5.53	0.0007685	0.0007685	-0.2648
Socs3	-1.728	0.30187	2.296	-4.601	0.002244	0.002244	-1.016
Gm11747	-1.727	0.302079	-0.2849	-3.119	0.01605	0.01605	-2.839
Gp49a	-1.727	0.302079	3.627	-2.696	0.02969	0.02969	-3.64
Slc37a2	-1.723	0.302918	2.253	-4.793	0.001779	0.001779	-0.8111
H2-T23	-1.72	0.303549	5.297	-7.5	0.0001129	0.0001129	1.812
Mb21d1	-1.72	0.303549	3.785	-4.563	0.002349	0.002349	-1.132
H2-M3	-1.72	0.303549	4.72	-3.187	0.01456	0.01456	-3.111
Btk	-1.719	0.303759	2.497	-3.792	0.00631	0.00631	-1.974
Fam69c	-1.719	0.303759	2.39	-3.414	0.01059	0.01059	-2.454
4930479D17Rik	-1.714	0.304814	1.608	-2.418	0.04495	0.04495	-3.685
Card9	-1.713	0.305025	0.6686	-3.165	0.01502	0.01502	-2.707
Serpine2	-1.712	0.305237	7.789	-8.787	3.952e-05	3.952e-05	2.811
Lhx6	-1.707	0.306296	3.246	-6.975	0.0001807	0.0001807	1.317
Sh3bp2	-1.707	0.306296	3.257	-4.424	0.00279	0.00279	-1.253
Rnf165	-1.706	0.306509	3.312	-5.814	0.0005671	0.0005671	0.2739
Sap30	-1.706	0.306509	0.6271	-4.002	0.004779	0.004779	-1.823
Spc25	-1.706	0.306509	0.5296	-2.68	0.03042	0.03042	-3.273
Adcy7	-1.704	0.306934	5.569	-8.684	4.278e-05	4.278e-05	2.768
Pik3r5	-1.702	0.30736	5.297	-5.116	0.001221	0.001221	-0.6216
Arhgap22	-1.702	0.30736	2.351	-4.816	0.001732	0.001732	-0.7814
Cd14	-1.694	0.309069	0.9528	-3.22	0.01389	0.01389	-2.633
M1ap	-1.693	0.309283	0.07946	-2.97	0.01988	0.01988	-2.957
Trf	-1.687	0.310572	7.351	-3.933	0.005234	0.005234	-2.313
Gpr183	-1.687	0.310572	3.921	-2.695	0.02976	0.02976	-3.699
Cd300lf	-1.685	0.311003	2.278	-4.074	0.004351	0.004351	-1.618
Mfge8	-1.683	0.311434	3.856	-6.028	0.0004542	0.0004542	0.4824
C4b	-1.681	0.311866	7.488	-7.005	0.0001757	0.0001757	1.272
Akna	-1.681	0.311866	4.956	-5.596	0.000716	0.000716	-0.04072
Arhgap27os3	-1.68	0.312083	2.26	-2.9	0.02201	0.02201	-3.125
Top2a	-1.678	0.312516	4.462	-4.946	0.001486	0.001486	-0.7404
Il13ra1	-1.675	0.313166	4.423	-5.62	0.0006975	0.0006975	0.02849
Cd84	-1.671	0.314036	5.716	-4.7	0.00199	0.00199	-1.172
Fibin	-1.67	0.314253	4.014	-5.61	0.000705	0.000705	0.045
Lrrk1	-1.669	0.314471	4.915	-6.548	0.0002704	0.0002704	0.9513
Sned1	-1.667	0.314907	5.872	-4.561	0.002355	0.002355	-1.363
Foxd1	-1.666	0.315126	2.349	-3.407	0.01068	0.01068	-2.458
Rhoj	-1.666	0.315126	5.393	-3.597	0.008215	0.008215	-2.62
Oas1b	-1.663	0.315782	2.83	-4.397	0.002884	0.002884	-1.256
Map3k8	-1.662	0.316001	3.36	-4.602	0.002241	0.002241	-1.049
C230035I16Rik	-1.66	0.316439	0.7366	-4.149	0.00395	0.00395	-1.658
Gm10825	-1.66	0.316439	4.881	-3.878	0.005629	0.005629	-2.162
Lum	-1.657	0.317098	9.768	-5.866	0.0005369	0.0005369	0.03637
Gbp3	-1.657	0.317098	5.471	-5.124	0.001209	0.001209	-0.6299
Sox9	-1.655	0.317538	4.442	-6.767	0.0002194	0.0002194	1.178
4932438H23Rik	-1.655	0.317538	0.9019	-2.93	0.02109	0.02109	-2.98
Fstl3	-1.655	0.317538	0.6983	-2.642	0.03217	0.03217	-3.323
Ly9	-1.655	0.317538	3.732	-2.787	0.02598	0.02598	-3.533
Ppic	-1.654	0.317758	4.8	-7.288	0.0001361	0.0001361	1.639
Stra6	-1.654	0.317758	5.66	-4.319	0.003182	0.003182	-1.659
Pvt1	-1.651	0.318419	4.856	-4.955	0.00147	0.00147	-0.7715
Hhex	-1.651	0.318419	2.72	-3.209	0.01412	0.01412	-2.768
S1pr2	-1.65	0.31864	3.788	-6.498	0.0002838	0.0002838	0.9349
Ang	-1.649	0.318861	3.447	-4.377	0.002959	0.002959	-1.329
Mmp14	-1.647	0.319303	6.094	-8.482	5.006e-05	5.006e-05	2.606
Gm16675	-1.647	0.319303	2.157	-5.476	0.0008157	0.0008157	-0.1403
Mmp17	-1.64	0.320856	5.829	-4.111	0.004151	0.004151	-1.954
Rgs16	-1.637	0.321524	3.261	-3.81	0.006166	0.006166	-2.033
Iigp1	-1.63	0.323088	4.249	-4.751	0.001872	0.001872	-0.9551
Tgfbr1	-1.629	0.323312	6.815	-6.031	0.0004524	0.0004524	0.308
Id2	-1.626	0.323985	3.622	-3.842	0.005904	0.005904	-2.036
C5ar1	-1.625	0.32421	3.306	-5.627	0.0006923	0.0006923	0.08595
Pros1	-1.621	0.32511	6.708	-6.697	0.0002344	0.0002344	1.002
Msr1	-1.621	0.32511	4.238	-3.723	0.00693	0.00693	-2.287
Nccrp1	-1.621	0.32511	0.5324	-2.443	0.0433	0.0433	-3.557
Rrm2	-1.617	0.326013	1.152	-2.571	0.03578	0.03578	-3.438
Cmtm7	-1.616	0.326239	2.307	-3.765	0.006546	0.006546	-1.997
H2afy3	-1.615	0.326465	1.961	-3.288	0.01263	0.01263	-2.58
Il1rl2	-1.614	0.326691	3.264	-3.946	0.005148	0.005148	-1.857
Ptpro	-1.614	0.326691	3.732	-3.555	0.008704	0.008704	-2.442
Dab2	-1.609	0.327826	6.883	-6.053	0.0004428	0.0004428	0.327
Slfn3	-1.608	0.328053	0.4476	-2.577	0.03542	0.03542	-3.394
Smim24	-1.605	0.328736	1.343	-3.03	0.01824	0.01824	-2.869
Hpse	-1.605	0.328736	1.424	-2.861	0.02331	0.02331	-3.089
Ptch2	-1.605	0.328736	2.69	-2.735	0.02804	0.02804	-3.423
Rgs18	-1.604	0.328964	2.057	-3.214	0.01401	0.01401	-2.682
Igsf6	-1.603	0.329192	5.492	-6.64	0.0002476	0.0002476	1.008
Skil	-1.601	0.329648	7.087	-13.28	2.302e-06	2.302e-06	5.583
Stk17b	-1.598	0.330335	6.378	-6.066	0.0004366	0.0004366	0.3683
Arhgap11a	-1.597	0.330564	4.002	-7.122	0.000158	0.000158	1.495
Znf41-ps	-1.596	0.330793	2.631	-4.987	0.001417	0.001417	-0.5883
Lbp	-1.596	0.330793	5.805	-4.182	0.003787	0.003787	-1.856
Gbp9	-1.594	0.331252	5.861	-4.292	0.003293	0.003293	-1.715
Fbxw10	-1.591	0.331941	1.037	-2.45	0.04283	0.04283	-3.582
Corin	-1.589	0.332402	5.852	-3.905	0.005428	0.005428	-2.238
Dtl	-1.589	0.332402	1.1	-3.01	0.01878	0.01878	-2.886
Trim12c	-1.588	0.332632	6.298	-4.917	0.001537	0.001537	-0.9498
Sell	-1.585	0.333325	2.596	-2.833	0.0243	0.0243	-3.27
Bmp1	-1.583	0.333787	5.761	-6.462	0.000294	0.000294	0.8152
Klk13	-1.58	0.334482	2.002	-3.869	0.005695	0.005695	-1.858
Cd109	-1.575	0.335643	5.179	-6.143	0.0004036	0.0004036	0.5267
Mafb	-1.573	0.336109	5.674	-5.841	0.0005511	0.0005511	0.17
Fndc1	-1.571	0.336575	6.207	-7.498	0.0001131	0.0001131	1.776
4632434I11Rik	-1.571	0.336575	1.186	-2.997	0.01915	0.01915	-2.905
Qpct	-1.57	0.336808	2.736	-5.577	0.0007306	0.0007306	0.01981
St8sia2	-1.57	0.336808	5.431	-3.962	0.005035	0.005035	-2.117
Col5a2	-1.569	0.337042	8.147	-5.898	0.0005196	0.0005196	0.1031
Sdf2l1	-1.569	0.337042	3.46	-3.016	0.01861	0.01861	-3.16
Pid1	-1.567	0.337509	4.773	-8.656	4.371e-05	4.371e-05	2.738
Itga5	-1.567	0.337509	4.975	-5.366	0.0009209	0.0009209	-0.3042
Hfe	-1.564	0.338212	3.878	-7.542	0.0001088	0.0001088	1.839
Man2b1	-1.563	0.338447	6.062	-6.507	0.0002813	0.0002813	0.8439
Gsdmd	-1.561	0.338916	3.753	-5.413	0.0008746	0.0008746	-0.1543
Pcdhb6	-1.56	0.339151	1.037	-2.762	0.02698	0.02698	-3.191
Ldlrap1	-1.559	0.339386	1.475	-4.086	0.004287	0.004287	-1.623
Fbn1	-1.556	0.340093	8.75	-6.393	0.0003145	0.0003145	0.6216
H2-D1	-1.554	0.340565	8.331	-5.704	0.0006371	0.0006371	-0.1191
Ednra	-1.553	0.340801	5.632	-6.764	0.0002199	0.0002199	1.121
Glis3	-1.551	0.341273	2.865	-7.018	0.0001737	0.0001737	1.301
Hexb	-1.547	0.342221	6.507	-3.959	0.005061	0.005061	-2.222
Gngt2	-1.546	0.342458	3.388	-2.49	0.04032	0.04032	-3.908
Meox1	-1.544	0.342933	5.36	-4.882	0.001603	0.001603	-0.9151
Vmn1r181	-1.542	0.343409	2.141	-3.013	0.0187	0.0187	-2.962
Btc	-1.541	0.343647	4.237	-3.889	0.005546	0.005546	-2.064
Ermap	-1.541	0.343647	2.326	-3.323	0.01202	0.01202	-2.568
Gm12185	-1.541	0.343647	2.326	-2.957	0.02027	0.02027	-3.062
Eps8	-1.539	0.344124	5.66	-10.09	1.546e-05	1.546e-05	3.753
Gbp6	-1.539	0.344124	4.853	-4.868	0.00163	0.00163	-0.8807
Cbfa2t3	-1.539	0.344124	4.794	-4.385	0.002929	0.002929	-1.48
Ifitm6	-1.539	0.344124	2.239	-3.046	0.01784	0.01784	-2.93
Tap1	-1.539	0.344124	4.384	-2.973	0.01981	0.01981	-3.38
Rps6ka1	-1.537	0.344601	3.354	-3.779	0.006422	0.006422	-2.089
Gfpt2	-1.535	0.345079	5.271	-4.817	0.001729	0.001729	-0.9864
Tcf24	-1.534	0.345319	3.466	-4.538	0.002423	0.002423	-1.136
Bicc1	-1.53	0.346277	5.825	-9.824	1.856e-05	1.856e-05	3.582
P2ry13	-1.53	0.346277	3.619	-4.265	0.003406	0.003406	-1.491
C1qtnf7	-1.53	0.346277	2.987	-3.269	0.01297	0.01297	-2.73
Kif15	-1.526	0.347239	2.344	-3.868	0.005704	0.005704	-1.873
4930438E09Rik	-1.526	0.347239	2.888	-3.702	0.007123	0.007123	-2.134
Trim34a	-1.525	0.34748	4.687	-6.441	0.0003	0.0003	0.8564
Lrp4	-1.525	0.34748	6.223	-5.537	0.0007628	0.0007628	-0.2081
Psmb8	-1.523	0.347962	4.032	-3.341	0.01172	0.01172	-2.794
Rab43	-1.522	0.348203	5.429	-6.875	0.0001983	0.0001983	1.236
5830415F09Rik	-1.521	0.348444	1.101	-2.612	0.03363	0.03363	-3.383
Bfsp1	-1.521	0.348444	-0.4092	-2.435	0.04379	0.04379	-3.555
Csf2rb	-1.52	0.348686	4.847	-4.388	0.002919	0.002919	-1.483
Casq2	-1.517	0.349412	4.658	-4.181	0.003793	0.003793	-1.73
Adamts2	-1.514	0.350139	6.137	-4.809	0.001746	0.001746	-1.073
Psrc1	-1.512	0.350625	2.152	-3.241	0.01349	0.01349	-2.659
Kctd12	-1.509	0.351355	7.059	-5.142	0.001185	0.001185	-0.7244
Gpr18	-1.507	0.351842	2.331	-5.071	0.001286	0.001286	-0.5129
I830012O16Rik	-1.507	0.351842	3.877	-3.791	0.006324	0.006324	-2.147
Samsn1	-1.503	0.352819	2.854	-2.936	0.02089	0.02089	-3.17
Mrc2	-1.502	0.353064	5.466	-7.64	0.0001	0.0001	1.926
Thbs1	-1.501	0.353308	6.783	-3.944	0.005158	0.005158	-2.263
Ddx60	-1.501	0.353308	5.84	-3.844	0.005888	0.005888	-2.324
Nostrin	-1.501	0.353308	2.551	-3.425	0.01042	0.01042	-2.461
Cd248	-1.5	0.353553	3.963	-5.221	0.001084	0.001084	-0.3825
Srpx2	-1.499	0.353799	2.5	-4.773	0.001824	0.001824	-0.8219
Itgbl1	-1.498	0.354044	5.483	-3.539	0.0089	0.0089	-2.717
Zfp217	-1.493	0.355273	4.802	-8.642	4.419e-05	4.419e-05	2.729
Bmf	-1.492	0.355519	3.72	-5.547	0.0007545	0.0007545	-0.008954
Gpr82	-1.488	0.356506	2.827	-4.104	0.004186	0.004186	-1.615
Ifih1	-1.485	0.357249	5.755	-7.132	0.0001566	0.0001566	1.461
Cdk6	-1.485	0.357249	6.951	-4.043	0.004534	0.004534	-2.139
Medag	-1.484	0.357496	5.608	-6.278	0.0003526	0.0003526	0.6357
Serpinh1	-1.483	0.357744	6.276	-6.292	0.0003477	0.0003477	0.6104
Itih5	-1.48	0.358489	9.732	-3.093	0.01665	0.01665	-3.611
Anxa1	-1.479	0.358737	6.924	-6.072	0.0004341	0.0004341	0.3436
P2ry6	-1.479	0.358737	3.861	-3.128	0.01584	0.01584	-3.07
Nucb2	-1.478	0.358986	5.338	-7.731	9.257e-05	9.257e-05	2.007
Tspan11	-1.478	0.358986	1.358	-3.263	0.01307	0.01307	-2.582
Hhipl1	-1.478	0.358986	0.9727	-2.96	0.02018	0.02018	-2.945
B2m	-1.477	0.359235	10.87	-5.556	0.0007472	0.0007472	-0.3263
Gcnt1	-1.476	0.359484	4.193	-3.535	0.008946	0.008946	-2.546
H2-K1	-1.473	0.360232	8.19	-4.486	0.002583	0.002583	-1.606
H2-Q5	-1.473	0.360232	4.97	-4.15	0.003947	0.003947	-1.812
F830016B08Rik	-1.471	0.360732	4.92	-4.152	0.003936	0.003936	-1.803
D730005E14Rik	-1.466	0.361985	1.793	-3.715	0.006999	0.006999	-2.04
Axl	-1.465	0.362236	8.44	-7.3	0.0001346	0.0001346	1.524
Runx2	-1.464	0.362487	6.281	-8.526	4.837e-05	4.837e-05	2.636
Ephb2	-1.464	0.362487	4.17	-6.253	0.0003614	0.0003614	0.6942
Fbln2	-1.463	0.362738	7.145	-7.843	8.418e-05	8.418e-05	2.047
Gm14023	-1.462	0.36299	0.2516	-2.418	0.04493	0.04493	-3.576
Btg2	-1.46	0.363493	3.365	-6.841	0.0002047	0.0002047	1.224
Cd97	-1.455	0.364755	6.555	-7.942	7.751e-05	7.751e-05	2.15
Fosl2	-1.454	0.365008	6.55	-6.772	0.0002183	0.0002183	1.082
Casp8	-1.453	0.365261	5.407	-4.95	0.001479	0.001479	-0.8382
Gnat2	-1.453	0.365261	0.04997	-2.591	0.03474	0.03474	-3.376
Nuak2	-1.452	0.365514	2.018	-2.606	0.03396	0.03396	-3.499
Egfr	-1.449	0.366275	6.777	-4.834	0.001697	0.001697	-1.088
Lrrc32	-1.448	0.366529	4.237	-4.459	0.002672	0.002672	-1.322
Itprip	-1.448	0.366529	2.443	-3.998	0.004805	0.004805	-1.72
Pla2g15	-1.447	0.366783	3.007	-4.771	0.001827	0.001827	-0.8323
Ptgfrn	-1.446	0.367038	6.762	-9.796	1.894e-05	1.894e-05	3.566
Itga4	-1.444	0.367547	6.883	-4.675	0.002051	0.002051	-1.296
1700067K01Rik	-1.443	0.367802	0.5913	-2.687	0.0301	0.0301	-3.267
Cd37	-1.443	0.367802	1.875	-2.394	0.04655	0.04655	-3.765
Pcolce	-1.442	0.368057	6.379	-5.949	0.0004925	0.0004925	0.2399
Pcdh19	-1.44	0.368567	6.261	-5.01	0.00138	0.00138	-0.8361
Ugt1a2	-1.44	0.368567	0.6382	-2.634	0.03259	0.03259	-3.333
Fap	-1.438	0.369079	5.517	-5.439	0.000849	0.000849	-0.2696
Atp8b1	-1.438	0.369079	6.276	-5.203	0.001106	0.001106	-0.6037
Ccnd2	-1.438	0.369079	7.31	-4.085	0.004288	0.004288	-2.103
Arntl2	-1.437	0.369335	4.029	-4.314	0.0032	0.0032	-1.479
Igfbp3	-1.436	0.369591	5.185	-5.153	0.00117	0.00117	-0.5742
Cfh	-1.435	0.369847	8.108	-7.005	0.0001757	0.0001757	1.251
Apobec3	-1.434	0.370103	5.905	-10.62	1.092e-05	1.092e-05	4.091
Mx2	-1.433	0.37036	2.726	-2.617	0.0334	0.0334	-3.603
Ier2	-1.43	0.371131	-0.02783	-2.727	0.0284	0.0284	-3.226
Plekho1	-1.429	0.371388	4.819	-5.1	0.001243	0.001243	-0.6007
Aspm	-1.428	0.371646	3.015	-3.136	0.01568	0.01568	-2.921
Catip	-1.426	0.372161	1.264	-2.527	0.03817	0.03817	-3.509
Thbd	-1.425	0.372419	6.694	-7.8	8.726e-05	8.726e-05	2.024
Oaf	-1.425	0.372419	4.456	-5.701	0.0006393	0.0006393	0.1084
Tcirg1	-1.423	0.372936	4.499	-5.84	0.0005521	0.0005521	0.2536
Snord71	-1.422	0.373195	1.713	-3.964	0.005023	0.005023	-1.746
Olfml3	-1.421	0.373453	5.783	-5.137	0.001191	0.001191	-0.6451
Cryba1	-1.42	0.373712	1.419	-2.897	0.02212	0.02212	-3.044
Tgfb1	-1.419	0.373971	3.264	-4.662	0.002083	0.002083	-0.9741
Gm15915	-1.419	0.373971	2.29	-3.317	0.01212	0.01212	-2.577
Manba	-1.418	0.374231	3.727	-5.207	0.001101	0.001101	-0.3816
Cmklr1	-1.418	0.374231	4.031	-3.596	0.008227	0.008227	-2.441
2310005E17Rik	-1.418	0.374231	1.993	-3.273	0.01289	0.01289	-2.606
Gjb2	-1.418	0.374231	3.014	-2.792	0.0258	0.0258	-3.405
Gm4984	-1.415	0.37501	0.7388	-3.382	0.01107	0.01107	-2.455
Kctd14	-1.415	0.37501	2.234	-2.993	0.01925	0.01925	-3.004
Sulf1	-1.414	0.37527	6.969	-5.719	0.0006275	0.0006275	-0.0481
Plau	-1.41	0.376312	3.122	-3.174	0.01485	0.01485	-2.888
Gli2	-1.407	0.377095	4.152	-2.452	0.04267	0.04267	-4.114
5430427M07Rik	-1.403	0.378142	0.479	-2.703	0.02942	0.02942	-3.247
Rel	-1.401	0.378667	5.384	-5.481	0.000811	0.000811	-0.2117
Prkg2	-1.401	0.378667	3.669	-3.264	0.01306	0.01306	-2.849
AB124611	-1.4	0.378929	3.149	-4.753	0.001867	0.001867	-0.8608
Mmp19	-1.395	0.380245	5.344	-5.719	0.0006275	0.0006275	0.05706
Hmgb2	-1.395	0.380245	3.905	-5.494	0.0007998	0.0007998	-0.07789
Alg8	-1.392	0.381036	4.492	-7.073	0.0001652	0.0001652	1.454
Parp14	-1.392	0.381036	7.384	-4.517	0.002486	0.002486	-1.53
Adora2b	-1.392	0.381036	1.429	-2.885	0.02253	0.02253	-3.063
Qprt	-1.392	0.381036	0.3114	-2.766	0.02678	0.02678	-3.172
Plekho2	-1.388	0.382094	4.503	-6.626	0.0002509	0.0002509	1.042
Tlr3	-1.386	0.382624	5.786	-5.187	0.001126	0.001126	-0.5869
Col25a1	-1.385	0.382889	2.896	-2.507	0.03933	0.03933	-3.791
Ltbp4	-1.382	0.383687	7.299	-5.133	0.001198	0.001198	-0.7512
Ppp1r18	-1.38	0.384219	4.532	-5.927	0.0005041	0.0005041	0.3425
Pcdhgc5	-1.38	0.384219	2.875	-4.057	0.004449	0.004449	-1.679
St8sia4	-1.38	0.384219	4.905	-3.651	0.007636	0.007636	-2.489
Egflam	-1.379	0.384485	5.152	-5.395	0.0008915	0.0008915	-0.2903
Ccdc33	-1.379	0.384485	1.669	-4.344	0.003082	0.003082	-1.325
Lcp2	-1.377	0.385019	5.337	-4.319	0.003184	0.003184	-1.632
Naalad2	-1.376	0.385286	4.994	-7.378	0.0001256	0.0001256	1.712
Dact1	-1.375	0.385553	5.749	-3.656	0.007581	0.007581	-2.581
Efemp1	-1.373	0.386088	7.944	-6.749	0.0002231	0.0002231	1.003
Cercam	-1.373	0.386088	3.283	-4.677	0.002046	0.002046	-0.9589
A930006K02Rik	-1.373	0.386088	1.441	-2.819	0.02479	0.02479	-3.149
Tnfaip8	-1.372	0.386355	4.241	-4.248	0.003481	0.003481	-1.594
Trim12a	-1.372	0.386355	4.136	-3.125	0.01591	0.01591	-3.128
Myof	-1.371	0.386623	6.266	-5.594	0.0007175	0.0007175	-0.149
Csf2ra	-1.371	0.386623	5.628	-4.69	0.002013	0.002013	-1.182
Xdh	-1.371	0.386623	5.844	-3.41	0.01063	0.01063	-2.944
Prdm1	-1.37	0.386891	3.46	-3.691	0.007234	0.007234	-2.227
Emilin2	-1.37	0.386891	2.393	-3.038	0.01803	0.01803	-2.966
Itga10	-1.365	0.388234	3.838	-3.754	0.006644	0.006644	-2.197
Ptafr	-1.365	0.388234	1.864	-2.407	0.04566	0.04566	-3.748
Trps1	-1.364	0.388504	6.072	-8.794	3.93e-05	3.93e-05	2.847
5430428K19Rik	-1.363	0.388773	0.9794	-2.372	0.04813	0.04813	-3.68
Meox2	-1.358	0.390123	6	-5.161	0.00116	0.00116	-0.6351
Cxcl5	-1.357	0.390393	1.32	-3.881	0.005606	0.005606	-1.857
Nkain4	-1.357	0.390393	1.46	-3.242	0.01347	0.01347	-2.611
BC064078	-1.356	0.390664	2.927	-4.814	0.001737	0.001737	-0.7817
Nlrc5	-1.356	0.390664	4.672	-3.86	0.005763	0.005763	-2.168
Evi2a	-1.356	0.390664	3.613	-2.394	0.04658	0.04658	-4.098
Stab1	-1.354	0.391206	5.136	-6.467	0.0002925	0.0002925	0.8546
Kif21b	-1.354	0.391206	4.635	-4.087	0.004279	0.004279	-1.856
Unc13d	-1.353	0.391477	1.256	-2.858	0.02342	0.02342	-3.085
Cnn2	-1.351	0.39202	3.889	-5.202	0.001106	0.001106	-0.3997
Trim14	-1.35	0.392292	4.481	-5.29	0.001003	0.001003	-0.351
Sdc4	-1.349	0.392564	8.361	-5.122	0.001213	0.001213	-0.807
Xkr7	-1.349	0.392564	2.884	-4.729	0.001922	0.001922	-0.8761
Alpk1	-1.347	0.393109	4.966	-9.134	3.044e-05	3.044e-05	3.089
Gmip	-1.347	0.393109	3.741	-5.546	0.0007558	0.0007558	-0.01324
Ccnd3	-1.346	0.393381	4.339	-4.746	0.001883	0.001883	-0.9787
Dse	-1.345	0.393654	3.947	-4.706	0.001975	0.001975	-0.9855
Creb3l2	-1.344	0.393927	7.655	-6.573	0.000264	0.000264	0.8347
Foxc2	-1.344	0.393927	2.449	-4.786	0.001795	0.001795	-0.8075
Dbf4	-1.344	0.393927	1.322	-2.85	0.02371	0.02371	-3.1
Junb	-1.344	0.393927	0.831	-2.675	0.03065	0.03065	-3.291
Esco2	-1.342	0.394473	0.3811	-2.675	0.03067	0.03067	-3.279
Serpinf1	-1.337	0.395843	6.328	-6.3	0.0003448	0.0003448	0.6147
Kif23	-1.337	0.395843	2.511	-4.46	0.002669	0.002669	-1.174
Slc15a1	-1.337	0.395843	0.1127	-2.424	0.0445	0.0445	-3.566
Ifitm2	-1.336	0.396117	6.567	-8.486	4.99e-05	4.99e-05	2.597
Il17ra	-1.331	0.397493	6.068	-4.667	0.00207	0.00207	-1.25
4931403E22Rik	-1.331	0.397493	1.083	-3.119	0.01605	0.01605	-2.753
Ly6a	-1.33	0.397768	5.678	-2.976	0.01971	0.01971	-3.564
D330050G23Rik	-1.327	0.398596	2.423	-4.743	0.001889	0.001889	-0.8544
Clspn	-1.324	0.399426	2.643	-3.731	0.006855	0.006855	-2.074
Cyp1b1	-1.323	0.399703	6.844	-7.123	0.0001578	0.0001578	1.405
Foxo6	-1.322	0.39998	1.534	-3.669	0.007451	0.007451	-2.094
Nipal1	-1.32	0.400535	4.97	-3.184	0.01463	0.01463	-3.169
Nfkbiz	-1.317	0.401369	5.248	-6.448	0.000298	0.000298	0.8285
Il4ra	-1.317	0.401369	4.359	-5.422	0.0008653	0.0008653	-0.1915
Pcdhb13	-1.317	0.401369	3.634	-4.182	0.003789	0.003789	-1.607
Fancd2	-1.317	0.401369	1.596	-3.404	0.01073	0.01073	-2.416
Cenpe	-1.316	0.401647	3.558	-4.289	0.003307	0.003307	-1.461
Col11a1	-1.315	0.401925	6.547	-3.5	0.009388	0.009388	-2.877
Cnksr3	-1.314	0.402204	3.247	-4.018	0.004679	0.004679	-1.769
Nupr1	-1.314	0.402204	2.618	-2.436	0.04374	0.04374	-3.849
Ntn1	-1.312	0.402762	5.291	-4.941	0.001495	0.001495	-0.8414
Cyp4f16	-1.311	0.403041	4.036	-4.145	0.003972	0.003972	-1.704
Tram2	-1.31	0.403321	5.176	-5.582	0.0007269	0.0007269	-0.08286
Cd276	-1.31	0.403321	4.066	-3.378	0.01112	0.01112	-2.755
C130050O18Rik	-1.309	0.403601	1.09	-2.429	0.04418	0.04418	-3.619
Scml4	-1.307	0.40416	4.992	-5.999	0.000468	0.000468	0.3841
Sdc1	-1.307	0.40416	4.459	-4.058	0.004445	0.004445	-1.874
Gm6878	-1.306	0.404441	5.469	-3.667	0.007468	0.007468	-2.537
Fkbp7	-1.305	0.404721	3.181	-3.112	0.01621	0.01621	-2.989
Srgn	-1.304	0.405002	5.459	-5.251	0.001047	0.001047	-0.4856
Gpr124	-1.304	0.405002	5.38	-5.125	0.001208	0.001208	-0.6271
Pyroxd2	-1.302	0.405564	2.541	-3.427	0.01039	0.01039	-2.462
Agbl2	-1.301	0.405845	3.093	-3.476	0.009704	0.009704	-2.469
Gm4532	-1.301	0.405845	0.28	-2.688	0.03008	0.03008	-3.263
Coro1a	-1.299	0.406408	3.92	-4.192	0.003737	0.003737	-1.628
Rdh10	-1.298	0.40669	4.458	-7.365	0.0001271	0.0001271	1.71
Mst1r	-1.298	0.40669	1.614	-3.169	0.01494	0.01494	-2.712
Bcl2l11	-1.296	0.407254	5.489	-8.732	4.121e-05	4.121e-05	2.805
Cebpd	-1.296	0.407254	3.334	-3.119	0.01604	0.01604	-3.004
Fzd2	-1.294	0.407819	4.969	-3.985	0.004887	0.004887	-2.038
E230016K23Rik	-1.293	0.408102	1.059	-2.407	0.04564	0.04564	-3.646
Hap1	-1.289	0.409235	0.9494	-2.467	0.04175	0.04175	-3.56
Cers6	-1.287	0.409802	5.777	-6.377	0.0003196	0.0003196	0.7247
Ptplad2	-1.287	0.409802	3.106	-5.643	0.0006806	0.0006806	0.1014
Slc7a8	-1.287	0.409802	5.053	-2.912	0.02166	0.02166	-3.582
Fignl1	-1.287	0.409802	1.13	-2.406	0.04573	0.04573	-3.654
Hes1	-1.283	0.41094	3.151	-5.809	0.0005704	0.0005704	0.2677
Mmp9	-1.283	0.41094	2.219	-2.408	0.04561	0.04561	-3.812
Ckap4	-1.282	0.411225	5.704	-6.113	0.0004162	0.0004162	0.4555
Rbl1	-1.282	0.411225	3.476	-4.098	0.004219	0.004219	-1.695
Foxd2os	-1.281	0.41151	3.708	-4.615	0.002205	0.002205	-1.073
Pcdhb9	-1.281	0.41151	2.515	-4.516	0.002489	0.002489	-1.109
Was	-1.281	0.41151	3.649	-4.357	0.003032	0.003032	-1.386
Tnfaip2	-1.281	0.41151	2.715	-2.864	0.02323	0.02323	-3.26
Anpep	-1.28	0.411796	5.155	-5.366	0.0009212	0.0009212	-0.3265
Mki67	-1.28	0.411796	6.159	-3.47	0.00979	0.00979	-2.889
Usp50	-1.279	0.412081	4.365	-3.389	0.01095	0.01095	-2.787
Lag3	-1.276	0.412939	0.5447	-2.946	0.02061	0.02061	-2.961
Selp	-1.276	0.412939	2.154	-2.383	0.04731	0.04731	-3.838
Gem	-1.275	0.413225	1.784	-3.11	0.01625	0.01625	-2.801
Nfatc4	-1.275	0.413225	1.884	-2.682	0.03034	0.03034	-3.384
Noxo1	-1.275	0.413225	0.3222	-2.385	0.04716	0.04716	-3.619
Dtx4	-1.273	0.413798	7.195	-5.899	0.0005189	0.0005189	0.1395
Nfxl1	-1.272	0.414085	4.848	-4.514	0.002497	0.002497	-1.328
Adamts1	-1.27	0.41466	7.097	-8.223	6.155e-05	6.155e-05	2.37
Nid1	-1.27	0.41466	10.5	-5.62	0.0006974	0.0006974	-0.2511
Sdc2	-1.269	0.414947	7.183	-6.433	0.0003025	0.0003025	0.7091
Calhm2	-1.269	0.414947	4.144	-4.204	0.003682	0.003682	-1.643
Nav2	-1.268	0.415235	7.241	-8.194	6.3e-05	6.3e-05	2.342
Nfkbie	-1.268	0.415235	2.924	-2.924	0.02128	0.02128	-3.211
Ptprj	-1.266	0.415811	7.637	-7.935	7.794e-05	7.794e-05	2.112
Card6	-1.264	0.416388	4.801	-5.464	0.0008262	0.0008262	-0.1839
Aspn	-1.264	0.416388	4.309	-2.481	0.04091	0.04091	-4.108
Itga9	-1.261	0.417255	5.644	-7.454	0.0001175	0.0001175	1.756
Plk2	-1.261	0.417255	5.63	-6.954	0.0001842	0.0001842	1.299
Foxd2	-1.261	0.417255	2.723	-4.694	0.002005	0.002005	-0.9118
Sorcs2	-1.26	0.417544	6.807	-10.3	1.343e-05	1.343e-05	3.904
Fam46a	-1.26	0.417544	6.463	-4.555	0.002374	0.002374	-1.426
Prtg	-1.259	0.417833	3.089	-3.275	0.01287	0.01287	-2.747
A430105I19Rik	-1.257	0.418413	4.827	-8.634	4.447e-05	4.447e-05	2.725
Dennd2a	-1.257	0.418413	5.159	-6.499	0.0002836	0.0002836	0.8836
Galnt4	-1.257	0.418413	3.761	-5.973	0.0004806	0.0004806	0.4272
Doc2b	-1.257	0.418413	0.7781	-2.885	0.02252	0.02252	-3.033
9130008F23Rik	-1.255	0.418994	2.424	-3.08	0.01697	0.01697	-2.916
Tmem106a	-1.254	0.419284	3.684	-5.734	0.0006174	0.0006174	0.1857
Kcnj10	-1.253	0.419575	8.017	-5.701	0.0006394	0.0006394	-0.1155
Pfkfb4	-1.253	0.419575	3.234	-3.603	0.008152	0.008152	-2.319
Pcdhb12	-1.25	0.420448	3.216	-3.39	0.01093	0.01093	-2.607
Dock10	-1.249	0.42074	8.502	-4.222	0.003599	0.003599	-1.97
Ecm1	-1.247	0.421323	5.995	-6.753	0.0002222	0.0002222	1.088
Mcm3	-1.244	0.4222	2.475	-3.935	0.00522	0.00522	-1.803
Igfbp4	-1.242	0.422786	7.002	-4.778	0.001812	0.001812	-1.175
Herc6	-1.242	0.422786	6.479	-3.843	0.005893	0.005893	-2.385
Tnfrsf23	-1.241	0.423079	3.132	-4.878	0.001609	0.001609	-0.7187
Il33	-1.238	0.42396	6.311	-6.384	0.0003173	0.0003173	0.7011
Irf9	-1.238	0.42396	4.732	-4.271	0.003379	0.003379	-1.629
Snai2	-1.237	0.424254	4.206	-5.606	0.0007083	0.0007083	0.02014
4930596I21Rik	-1.237	0.424254	2.562	-4.195	0.003722	0.003722	-1.489
St8sia6	-1.237	0.424254	4.228	-3.351	0.01156	0.01156	-2.823
Cald1	-1.232	0.425727	9.455	-6.954	0.0001842	0.0001842	1.176
Tagln2	-1.231	0.426022	7.376	-7.335	0.0001305	0.0001305	1.582
Tlr2	-1.231	0.426022	2.302	-2.525	0.03829	0.03829	-3.666
Bard1	-1.23	0.426317	1.544	-2.749	0.0275	0.0275	-3.252
Pilra	-1.23	0.426317	2.574	-2.613	0.03362	0.03362	-3.59
Srpx	-1.225	0.427798	4.263	-6.023	0.0004563	0.0004563	0.4559
Tor3a	-1.225	0.427798	5.032	-4.964	0.001456	0.001456	-0.7905
Pdgfra	-1.225	0.427798	6.908	-3.841	0.005912	0.005912	-2.42
Ror1	-1.225	0.427798	2.365	-2.431	0.04404	0.04404	-3.811
Prex1	-1.224	0.428094	5.665	-4.017	0.004687	0.004687	-2.073
Lyz2	-1.222	0.428688	7.216	-4.784	0.001799	0.001799	-1.18
Orm2	-1.222	0.428688	2.423	-2.408	0.04561	0.04561	-3.852
Ier5	-1.221	0.428985	3.381	-4.085	0.00429	0.00429	-1.702
Lrrfip1	-1.22	0.429283	6.601	-6.562	0.0002669	0.0002669	0.867
Kcnk6	-1.22	0.429283	3.342	-5.122	0.001212	0.001212	-0.4554
Plat	-1.22	0.429283	5.745	-3.323	0.01202	0.01202	-3.063
Fndc3b	-1.218	0.429878	7.348	-8.325	5.672e-05	5.672e-05	2.447
Trim59	-1.218	0.429878	2.254	-3.597	0.008222	0.008222	-2.214
Galnt6	-1.215	0.430773	4.895	-4.89	0.001586	0.001586	-0.8653
Lyz1	-1.215	0.430773	4.138	-3.957	0.005071	0.005071	-1.969
Zfp599	-1.215	0.430773	3.157	-2.993	0.01924	0.01924	-3.154
Pnp	-1.213	0.431371	5.966	-4.354	0.003043	0.003043	-1.649
Trp53i11	-1.213	0.431371	4.276	-2.801	0.02545	0.02545	-3.629
P2ry14	-1.212	0.43167	4.298	-4.545	0.002401	0.002401	-1.226
Ptgis	-1.212	0.43167	0.9659	-2.731	0.02822	0.02822	-3.23
Mdk	-1.211	0.431969	2.055	-3.976	0.004948	0.004948	-1.733
Dcn	-1.21	0.432269	11.27	-6.708	0.000232	0.000232	0.9197
Neil3	-1.21	0.432269	2.147	-2.658	0.03144	0.03144	-3.456
Ebf2	-1.208	0.432868	7.309	-5.979	0.0004777	0.0004777	0.2208
Kcnn4	-1.207	0.433168	3.503	-2.949	0.0205	0.0205	-3.277
Efhd2	-1.206	0.433469	5.004	-3.557	0.008682	0.008682	-2.64
Pml	-1.205	0.433769	4.835	-5.738	0.0006145	0.0006145	0.1155
Vrk2	-1.205	0.433769	2.533	-3.06	0.01748	0.01748	-2.962
Arhgap18	-1.204	0.43407	5.335	-5.633	0.000688	0.000688	-0.04029
Il1rap	-1.204	0.43407	6.61	-4.617	0.0022	0.0022	-1.356
Cited2	-1.204	0.43407	2.91	-3.46	0.009921	0.009921	-2.468
Spred1	-1.203	0.434371	7.701	-7.617	0.000102	0.000102	1.83
Pdgfa	-1.202	0.434672	7.37	-9.918	1.74e-05	1.74e-05	3.646
Elk3	-1.202	0.434672	6.003	-5.383	0.0009036	0.0009036	-0.3753
Arrb2	-1.202	0.434672	4.593	-4.493	0.00256	0.00256	-1.326
Ptk2b	-1.202	0.434672	4.028	-3.554	0.008714	0.008714	-2.505
Egr1	-1.199	0.435577	6.794	-5.818	0.0005646	0.0005646	0.06997
Parp9	-1.199	0.435577	4.911	-4.677	0.002046	0.002046	-1.131
Samhd1	-1.198	0.435879	7.08	-5.293	0.0009989	0.0009989	-0.549
Gli3	-1.197	0.436181	4.644	-5.52	0.0007777	0.0007777	-0.1095
Il18	-1.196	0.436484	2.871	-3.651	0.007636	0.007636	-2.208
Lacc1	-1.195	0.436786	4.909	-4.41	0.002837	0.002837	-1.47
Lmnb1	-1.194	0.437089	2.513	-4.411	0.002835	0.002835	-1.231
Itih2	-1.194	0.437089	2.617	-2.979	0.01962	0.01962	-3.085
9130019O22Rik	-1.193	0.437392	1.539	-2.977	0.01971	0.01971	-2.956
Tnfrsf1a	-1.19	0.438303	4.722	-6.346	0.0003294	0.0003294	0.7562
Adam5	-1.189	0.438607	2.767	-4.445	0.002718	0.002718	-1.203
Tex14	-1.188	0.438911	2.237	-2.914	0.02159	0.02159	-3.12
Gpc6	-1.186	0.43952	6.971	-8.007	7.346e-05	7.346e-05	2.191
Plscr1	-1.186	0.43952	2.546	-4.716	0.001951	0.001951	-0.8838
Ddr2	-1.185	0.439825	7.089	-7.86	8.301e-05	8.301e-05	2.061
Slc4a7	-1.183	0.440435	5.494	-3.989	0.004864	0.004864	-2.095
Gm10814	-1.182	0.44074	0.5794	-2.377	0.04779	0.04779	-3.645
Il6ra	-1.18	0.441351	4.941	-3.366	0.01131	0.01131	-2.906
Serping1	-1.179	0.441658	7.627	-5.593	0.0007183	0.0007183	-0.2256
Vmp1	-1.178	0.441964	6.969	-4.955	0.001471	0.001471	-0.9535
Fbln7	-1.177	0.44227	5.351	-3.648	0.007665	0.007665	-2.554
Rgag4	-1.174	0.443191	3.665	-3.85	0.005841	0.005841	-2.049
Fam20a	-1.17	0.444421	2.301	-3.723	0.006923	0.006923	-2.058
Mical2	-1.169	0.444729	6.396	-5.756	0.0006032	0.0006032	0.02275
Tigit	-1.169	0.444729	3.419	-4.68	0.00204	0.00204	-0.9712
Lmo2	-1.169	0.444729	4.004	-2.82	0.02474	0.02474	-3.555
C1ra	-1.168	0.445038	3.907	-4.352	0.003051	0.003051	-1.426
Coch	-1.168	0.445038	3.264	-2.616	0.03347	0.03347	-3.718
Mms22l	-1.167	0.445346	1.762	-2.896	0.02215	0.02215	-3.083
Tmem198b	-1.164	0.446273	2.877	-3.856	0.005793	0.005793	-1.941
Pax9	-1.164	0.446273	3.231	-2.847	0.0238	0.0238	-3.379
Col14a1	-1.163	0.446583	6.825	-6.734	0.0002263	0.0002263	1.028
Ccna2	-1.163	0.446583	3.286	-3.954	0.005092	0.005092	-1.861
Tmem138	-1.163	0.446583	1.339	-2.439	0.04353	0.04353	-3.64
Polm	-1.162	0.446893	2.68	-3.291	0.01257	0.01257	-2.666
Tnfaip6	-1.162	0.446893	3.546	-3.252	0.01329	0.01329	-2.855
Casp6	-1.162	0.446893	2.028	-2.803	0.02539	0.02539	-3.243
Gng11	-1.161	0.447202	3.978	-5.632	0.0006886	0.0006886	0.06215
Gramd3	-1.161	0.447202	3.477	-5.498	0.0007964	0.0007964	-0.05473
Best1	-1.161	0.447202	2.801	-3.758	0.006608	0.006608	-2.061
Isg20	-1.161	0.447202	3.076	-3.684	0.007304	0.007304	-2.191
Slfn5	-1.161	0.447202	7.668	-4.036	0.004573	0.004573	-2.194
Cd34	-1.16	0.447513	6.221	-6.149	0.0004013	0.0004013	0.4602
Trabd2b	-1.16	0.447513	5.808	-4.155	0.00392	0.00392	-1.901
Shisa5	-1.159	0.447823	6.036	-4.641	0.002136	0.002136	-1.283
Trip13	-1.158	0.448133	1.373	-2.901	0.02199	0.02199	-3.041
C1s1	-1.154	0.449378	7.203	-5.34	0.0009482	0.0009482	-0.501
Tfpi	-1.153	0.449689	5.266	-4.871	0.001624	0.001624	-0.9277
Spry1	-1.151	0.450313	3.57	-4.875	0.001615	0.001615	-0.7544
Sp140	-1.15	0.450625	4.75	-3.463	0.009878	0.009878	-2.742
Naip2	-1.148	0.45125	3.462	-5.208	0.0011	0.0011	-0.3683
Lfng	-1.148	0.45125	1.967	-3.719	0.006967	0.006967	-2.043
Lbh	-1.148	0.45125	7.345	-3.621	0.007956	0.007956	-2.762
Osgin1	-1.148	0.45125	0.932	-2.809	0.02516	0.02516	-3.131
Pcdhgb1	-1.145	0.45219	5.2	-5.167	0.001151	0.001151	-0.5642
Scara5	-1.144	0.452503	6.401	-2.925	0.02122	0.02122	-3.715
Gab2	-1.142	0.453131	6.795	-9.195	2.911e-05	2.911e-05	3.136
Ptger4	-1.142	0.453131	3.626	-4.335	0.003117	0.003117	-1.415
Zfp366	-1.141	0.453445	1.606	-2.42	0.04481	0.04481	-3.701
Akap13	-1.14	0.45376	9.129	-7.465	0.0001164	0.0001164	1.664
Cyp27a1	-1.14	0.45376	3.969	-6.085	0.0004284	0.0004284	0.5315
Parp11	-1.14	0.45376	3.813	-4.766	0.001839	0.001839	-0.9056
Col16a1	-1.14	0.45376	5.676	-4.243	0.003502	0.003502	-1.77
Steap3	-1.139	0.454074	5.971	-5.949	0.0004927	0.0004927	0.2612
Myd88	-1.139	0.454074	2.38	-3.791	0.006324	0.006324	-1.979
Slc25a45	-1.138	0.454389	3.031	-4.017	0.00469	0.00469	-1.752
Smim3	-1.136	0.455019	1.512	-2.836	0.02419	0.02419	-3.137
Plod3	-1.135	0.455335	5.342	-7.812	8.638e-05	8.638e-05	2.074
Ifi35	-1.135	0.455335	3.333	-3.528	0.009034	0.009034	-2.439
Tldc2	-1.135	0.455335	0.4898	-2.432	0.04402	0.04402	-3.573
Col18a1	-1.133	0.455967	6.216	-6.01	0.0004623	0.0004623	0.3123
S100a4	-1.132	0.456283	6.051	-4.693	0.002007	0.002007	-1.219
Tmem45a	-1.132	0.456283	2.463	-3.405	0.01071	0.01071	-2.486
Nusap1	-1.131	0.456599	2.749	-3.108	0.01631	0.01631	-2.93
Ptpn1	-1.13	0.456916	5.277	-5.667	0.0006629	0.0006629	0.001706
Tm4sf1	-1.13	0.456916	5.004	-5.62	0.0006974	0.0006974	-0.02919
Gnb2l1	-1.129	0.457233	5.695	-6.31	0.0003416	0.0003416	0.6591
Cp	-1.129	0.457233	9.007	-5.734	0.0006172	0.0006172	-0.1028
Ttc7	-1.129	0.457233	4.437	-5.408	0.0008795	0.0008795	-0.2187
Pcdhb17	-1.128	0.45755	4.899	-5.159	0.001163	0.001163	-0.5468
Cdc42bpg	-1.128	0.45755	2.815	-3.619	0.007979	0.007979	-2.246
Ankrd44	-1.127	0.457867	7.239	-7.001	0.0001764	0.0001764	1.272
Apaf1	-1.126	0.458184	5.185	-5.545	0.0007568	0.0007568	-0.1281
Atp10d	-1.126	0.458184	5.212	-5.422	0.0008656	0.0008656	-0.2696
Ntn4	-1.126	0.458184	4.669	-4.502	0.002533	0.002533	-1.326
Zfp36	-1.125	0.458502	6.371	-2.997	0.01915	0.01915	-3.607
Slc52a3	-1.125	0.458502	1.503	-2.445	0.04316	0.04316	-3.651
Naga	-1.122	0.459456	4.37	-4.879	0.001607	0.001607	-0.8269
Scara3	-1.122	0.459456	4.891	-3.739	0.00678	0.00678	-2.372
Hhat	-1.122	0.459456	2.355	-3.166	0.01502	0.01502	-2.795
Itga1	-1.121	0.459775	6.8	-6.659	0.0002431	0.0002431	0.9543
Cnn1	-1.12	0.460094	1.086	-2.361	0.0489	0.0489	-3.711
Lgals9	-1.119	0.460413	6.293	-5.076	0.001279	0.001279	-0.7624
Pdlim4	-1.119	0.460413	4.619	-4.861	0.001643	0.001643	-0.8751
Sox8	-1.119	0.460413	5.398	-4.005	0.004763	0.004763	-2.065
Rrp36	-1.119	0.460413	1.401	-2.697	0.02965	0.02965	-3.308
C2	-1.118	0.460732	3.807	-4.738	0.001901	0.001901	-0.9393
Parp8	-1.118	0.460732	6.023	-4.074	0.004351	0.004351	-2.031
Mov10	-1.118	0.460732	3.336	-3.524	0.009078	0.009078	-2.444
3110001I22Rik	-1.118	0.460732	1.582	-3.03	0.01825	0.01825	-2.892
Mex3a	-1.118	0.460732	2.237	-2.405	0.04579	0.04579	-3.824
Pmepa1	-1.117	0.461052	7.839	-7.128	0.0001571	0.0001571	1.374
Naprt1	-1.117	0.461052	1.367	-2.787	0.02599	0.02599	-3.188
Clca3	-1.117	0.461052	3.075	-2.68	0.03042	0.03042	-3.593
Epha1	-1.116	0.461371	2.689	-2.841	0.02402	0.02402	-3.295
AW011738	-1.115	0.461691	3.026	-2.925	0.02125	0.02125	-3.233
Fkbp10	-1.114	0.462011	3.246	-3.859	0.005773	0.005773	-1.983
Wipf1	-1.113	0.462332	6.687	-4.582	0.002296	0.002296	-1.408
Calcrl	-1.112	0.462652	6.257	-4.781	0.001806	0.001806	-1.124
Fgfr2	-1.112	0.462652	4.42	-4.429	0.002773	0.002773	-1.391
Mpzl3	-1.112	0.462652	0.7103	-2.431	0.04406	0.04406	-3.588
Nxt1	-1.111	0.462973	1.071	-2.9	0.02202	0.02202	-3.024
Xylt1	-1.108	0.463937	2.806	-3.82	0.006076	0.006076	-1.98
Gbp2	-1.107	0.464258	4.887	-5.326	0.0009629	0.0009629	-0.3518
Cmtm3	-1.104	0.465225	3.435	-2.939	0.0208	0.0208	-3.285
Limd2	-1.104	0.465225	3.245	-2.385	0.04718	0.04718	-4.049
Gpc4	-1.103	0.465547	5.163	-4.793	0.001781	0.001781	-1.015
Samd9l	-1.103	0.465547	6.118	-3.898	0.005481	0.005481	-2.282
Gab3	-1.101	0.466193	3.093	-4.319	0.003182	0.003182	-1.38
Ddx58	-1.101	0.466193	5.89	-4.41	0.00284	0.00284	-1.571
Syngr2	-1.101	0.466193	3.844	-3.082	0.01693	0.01693	-3.151
Chsy1	-1.1	0.466516	5.856	-4.393	0.0029	0.0029	-1.59
Prcp	-1.1	0.466516	5.747	-4.338	0.003108	0.003108	-1.653
A630033H20Rik	-1.098	0.467164	1.689	-2.363	0.04879	0.04879	-3.791
Robo1	-1.097	0.467488	4.579	-5.043	0.001328	0.001328	-0.6528
Adamts14	-1.096	0.467812	4.824	-2.89	0.02236	0.02236	-3.588
Thumpd2	-1.092	0.469111	1.691	-2.889	0.02239	0.02239	-3.087
Erdr1	-1.092	0.469111	5.197	-3.09	0.01674	0.01674	-3.344
Bcl3	-1.091	0.469436	2.743	-4.243	0.003505	0.003505	-1.445
Cx3cl1	-1.09	0.469761	2.292	-3.009	0.01879	0.01879	-3
Man2a1	-1.089	0.470087	6.166	-4.704	0.00198	0.00198	-1.214
Lamc1	-1.088	0.470413	9.041	-6.285	0.00035	0.00035	0.5005
Col1a2	-1.088	0.470413	10.05	-5.353	0.0009339	0.0009339	-0.5601
Tifa	-1.088	0.470413	3.898	-3.284	0.0127	0.0127	-2.87
Kank4os	-1.087	0.470739	4.928	-5.082	0.001269	0.001269	-0.6406
Tmem176b	-1.087	0.470739	6.973	-4.093	0.004247	0.004247	-2.078
Pram1	-1.087	0.470739	3.766	-3.673	0.007406	0.007406	-2.306
Cst3	-1.086	0.471066	7.125	-6.398	0.000313	0.000313	0.6738
Rhog	-1.086	0.471066	4.065	-4.261	0.003426	0.003426	-1.565
Tlr4	-1.086	0.471066	5.23	-3.467	0.009827	0.009827	-2.8
Scamp2	-1.083	0.472046	4.471	-5.594	0.0007171	0.0007171	-0.01482
Kif20b	-1.083	0.472046	2.932	-2.995	0.01918	0.01918	-3.118
Rhoc	-1.08	0.473029	2.964	-3.182	0.01467	0.01467	-2.863
Plekha2	-1.079	0.473357	4.962	-4.618	0.002196	0.002196	-1.213
Ern1	-1.078	0.473685	4.38	-6.492	0.0002855	0.0002855	0.9153
Slc39a1	-1.078	0.473685	5.193	-6.128	0.0004099	0.0004099	0.5024
Il15	-1.077	0.474013	2.887	-4.371	0.002981	0.002981	-1.3
Trp53inp1	-1.077	0.474013	6.036	-4.52	0.002477	0.002477	-1.44
Sbno2	-1.076	0.474342	4.276	-5.685	0.0006505	0.0006505	0.09819
Rcn3	-1.076	0.474342	3.567	-3.904	0.005437	0.005437	-1.967
Egr3	-1.074	0.475	5.541	-4.016	0.004695	0.004695	-2.065
Nbeal2	-1.074	0.475	4.066	-2.585	0.03501	0.03501	-3.916
Pcdhb11	-1.073	0.47533	2.372	-3.099	0.01652	0.01652	-2.889
Serpinb8	-1.072	0.475659	5.86	-5.829	0.0005585	0.0005585	0.137
Tec	-1.072	0.475659	5.891	-4.567	0.002338	0.002338	-1.367
Pcdhb16	-1.071	0.475989	5.862	-6.513	0.0002796	0.0002796	0.8557
Gbp5	-1.07	0.476319	4.078	-3.682	0.007319	0.007319	-2.34
Rnd3	-1.068	0.47698	7.833	-4.636	0.002149	0.002149	-1.401
Ecm2	-1.067	0.477311	7.502	-3.96	0.005048	0.005048	-2.292
Fos	-1.066	0.477641	2.867	-2.726	0.02843	0.02843	-3.488
Pycard	-1.062	0.478968	2.676	-4.255	0.00345	0.00345	-1.426
Tcf4	-1.061	0.4793	8.289	-8.271	5.922e-05	5.922e-05	2.383
Sulf2	-1.057	0.48063	6.526	-7.019	0.0001735	0.0001735	1.317
Gldn	-1.056	0.480964	8.146	-5.057	0.001307	0.001307	-0.8821
Emp3	-1.056	0.480964	4.277	-4.254	0.003455	0.003455	-1.601
Dap	-1.053	0.481965	4.995	-4.604	0.002234	0.002234	-1.235
Col15a1	-1.053	0.481965	8.232	-3.577	0.008449	0.008449	-2.866
Pde3a	-1.052	0.482299	3.031	-3.479	0.00967	0.00967	-2.465
Pcdhb14	-1.051	0.482634	4.228	-5.446	0.0008432	0.0008432	-0.16
Mtap7d3	-1.05	0.482968	2.075	-3.052	0.01766	0.01766	-2.914
Nt5e	-1.049	0.483303	5.577	-3.482	0.009625	0.009625	-2.818
Col6a3	-1.048	0.483638	7.17	-4.726	0.001929	0.001929	-1.254
Ucp2	-1.048	0.483638	7.728	-4.443	0.002726	0.002726	-1.649
Vcam1	-1.048	0.483638	4.906	-4.078	0.004332	0.004332	-1.912
Tmem154	-1.045	0.484645	3.691	-3.411	0.01063	0.01063	-2.659
Plxnb2	-1.044	0.484981	5.562	-4.625	0.002179	0.002179	-1.264
Dennd3	-1.044	0.484981	3.565	-3.907	0.00542	0.00542	-1.964
Alox5	-1.044	0.484981	2.982	-2.527	0.03821	0.03821	-3.796
Lama2	-1.038	0.487002	8.866	-5.458	0.0008322	0.0008322	-0.4192
Cpq	-1.038	0.487002	3.978	-3.943	0.005167	0.005167	-1.973
Baz1a	-1.038	0.487002	6.364	-3.623	0.007935	0.007935	-2.691
Frmd4b	-1.037	0.48734	5.516	-5.732	0.0006188	0.0006188	0.05401
Tpm3	-1.035	0.488016	7.075	-6.581	0.0002619	0.0002619	0.8633
Foxc1	-1.033	0.488693	3.362	-2.465	0.04191	0.04191	-3.961
Ext2	-1.032	0.489032	5.738	-4.013	0.004711	0.004711	-2.089
Rcsd1	-1.031	0.489371	4.429	-4.851	0.001662	0.001662	-0.8696
Cygb	-1.03	0.48971	4.626	-5.808	0.0005707	0.0005707	0.2037
Man1a	-1.03	0.48971	5.933	-4.57	0.00233	0.00233	-1.367
Cd38	-1.028	0.49039	6.111	-5.379	0.0009074	0.0009074	-0.3894
Mir6385	-1.026	0.49107	2.678	-3.896	0.005492	0.005492	-1.871
B130006D01Rik	-1.026	0.49107	3.646	-3.036	0.01807	0.01807	-3.185
Dnah1	-1.025	0.49141	1.645	-3.184	0.01464	0.01464	-2.7
Trex1	-1.025	0.49141	1.542	-2.497	0.03995	0.03995	-3.591
Hmga2-ps1	-1.024	0.491751	3.158	-2.375	0.0479	0.0479	-4.049
Slc2a10	-1.023	0.492092	2.888	-3.172	0.01488	0.01488	-2.866
1700123M08Rik	-1.023	0.492092	2.098	-2.78	0.02627	0.02627	-3.288
Eif2ak2	-1.021	0.492775	6.782	-4.244	0.0035	0.0035	-1.862
Dck	-1.021	0.492775	4.971	-3.211	0.01408	0.01408	-3.138
Ifngr1	-1.02	0.493116	6.283	-4.902	0.001564	0.001564	-0.9755
Htra1	-1.02	0.493116	4.254	-4.311	0.003213	0.003213	-1.525
Cenpi	-1.02	0.493116	1.173	-2.778	0.02632	0.02632	-3.185
Metrn	-1.02	0.493116	1.697	-2.709	0.02915	0.02915	-3.328
Fmnl1	-1.02	0.493116	4.363	-2.824	0.02462	0.02462	-3.616
Myc	-1.02	0.493116	3.968	-2.416	0.04504	0.04504	-4.149
Map3k14	-1.019	0.493458	3.197	-2.984	0.01949	0.01949	-3.181
Arhgef6	-1.018	0.4938	7.479	-8.867	3.717e-05	3.717e-05	2.876
Sipa1	-1.018	0.4938	4.912	-4.151	0.003941	0.003941	-1.815
5830432E09Rik	-1.018	0.4938	2.019	-3.68	0.00734	0.00734	-2.095
Naip5	-1.018	0.4938	4.056	-3.014	0.01866	0.01866	-3.288
Itpripl2	-1.017	0.494143	8.003	-6.938	0.000187	0.000187	1.186
4932416H05Rik	-1.017	0.494143	1.487	-2.609	0.0338	0.0338	-3.435
Dusp6	-1.016	0.494485	5.179	-4.645	0.002126	0.002126	-1.202
Slc25a21	-1.015	0.494828	2.052	-3.216	0.01397	0.01397	-2.693
Tgif1	-1.013	0.495515	4.254	-4.695	0.002003	0.002003	-1.041
Ccr9	-1.013	0.495515	2.882	-2.946	0.0206	0.0206	-3.182
Tgfb2	-1.01	0.496546	3.987	-3.001	0.01903	0.01903	-3.296
Kirrel	-1.01	0.496546	7.366	-3.224	0.01381	0.01381	-3.342
Satb2	-1.01	0.496546	2.763	-2.6	0.03423	0.03423	-3.652
Pld1	-1.007	0.49758	6.423	-5.183	0.001132	0.001132	-0.6437
Ncaph	-1.007	0.49758	1.901	-2.732	0.0282	0.0282	-3.326
Mcm6	-1.007	0.49758	3.24	-2.668	0.03096	0.03096	-3.643
Efnb2	-1.004	0.498616	6.331	-6.907	0.0001924	0.0001924	1.219
Adamts17	1.003	2.00416	3.033	3.254	0.01325	0.01325	-2.787
Celf4	1.004	2.00555	5.396	2.784	0.02611	0.02611	-3.832
Gm14295	1.005	2.00694	5.246	3.795	0.006282	0.006282	-2.346
Cnih2	1.005	2.00694	1.128	2.631	0.03272	0.03272	-3.376
Klf7	1.007	2.00973	7.711	3.365	0.01133	0.01133	-3.157
Shisa2	1.007	2.00973	2.003	2.613	0.0336	0.0336	-3.514
Gcnt2	1.009	2.01252	6.918	4.237	0.003532	0.003532	-1.886
Clip3	1.009	2.01252	8.642	3.855	0.005804	0.005804	-2.484
Sms	1.009	2.01252	5.686	3.573	0.008488	0.008488	-2.705
Mkln1os	1.009	2.01252	1.841	2.375	0.04789	0.04789	-3.814
Park2	1.01	2.01391	3.302	3.225	0.0138	0.0138	-2.872
Tceal1	1.01	2.01391	1.453	2.63	0.03278	0.03278	-3.413
9530051G07Rik	1.01	2.01391	1.73	2.436	0.04376	0.04376	-3.712
Crcp	1.011	2.01531	3.834	4.906	0.001558	0.001558	-0.752
Arvcf	1.011	2.01531	4.631	4.251	0.003467	0.003467	-1.659
Mageb16	1.011	2.01531	3.902	3.861	0.005758	0.005758	-2.084
Slc37a4	1.011	2.01531	2.352	3.079	0.01699	0.01699	-2.925
Rtn4	1.013	2.0181	9.734	5.615	0.0007013	0.0007013	-0.2519
Apcdd1	1.013	2.0181	1.94	2.892	0.02229	0.02229	-3.124
Uqcrc2	1.013	2.0181	6.18	2.606	0.03394	0.03394	-4.181
Rhou	1.014	2.0195	5.25	3.479	0.009672	0.009672	-2.794
Abcb8	1.015	2.0209	4.795	4.381	0.002944	0.002944	-1.509
Deptor	1.015	2.0209	8.605	4.365	0.003003	0.003003	-1.784
Fn3krp	1.015	2.0209	3.989	3.268	0.01298	0.01298	-2.924
Ndufs6	1.015	2.0209	4.385	2.932	0.02102	0.02102	-3.475
Nedd4l	1.016	2.0223	7.769	4.704	0.001981	0.001981	-1.315
Cav2	1.017	2.02371	5.803	6.465	0.0002931	0.0002931	0.8067
AI413582	1.017	2.02371	2.642	3.373	0.0112	0.0112	-2.564
C2cd2	1.017	2.02371	5.176	3.366	0.01131	0.01131	-2.947
Nop10	1.018	2.02511	3.165	4.372	0.002977	0.002977	-1.33
Lifr	1.018	2.02511	8.641	4.518	0.002483	0.002483	-1.582
Gde1	1.019	2.02651	4.251	6.006	0.0004643	0.0004643	0.4318
Ndufc1	1.019	2.02651	4.07	3.326	0.01196	0.01196	-2.853
Pvrl4	1.019	2.02651	3.075	2.803	0.02538	0.02538	-3.433
Gclm	1.02	2.02792	4.743	5.116	0.00122	0.00122	-0.5921
Gpr89	1.02	2.02792	3.532	4.949	0.00148	0.00148	-0.6734
Gucy1a2	1.021	2.02933	6.511	5.081	0.001271	0.001271	-0.7771
Nr4a2	1.022	2.03073	5.956	5.109	0.00123	0.00123	-0.702
Dpyd	1.022	2.03073	3.505	3.576	0.008455	0.008455	-2.414
Agtpbp1	1.023	2.03214	7.689	4.751	0.001873	0.001873	-1.251
Hint2	1.024	2.03355	2.924	2.819	0.02481	0.02481	-3.382
Mapk8ip3	1.028	2.0392	6.819	5.008	0.001382	0.001382	-0.8857
Wwox	1.028	2.0392	3.26	3.515	0.009196	0.009196	-2.46
Gspt2	1.028	2.0392	2.33	2.86	0.02334	0.02334	-3.223
Osbpl1a	1.029	2.04061	5.822	7.832	8.494e-05	8.494e-05	2.076
Got1	1.029	2.04061	5.689	2.581	0.03523	0.03523	-4.168
Tpi1	1.03	2.04202	5.146	3.086	0.01684	0.01684	-3.354
Mctp2	1.031	2.04344	3.924	3.826	0.006032	0.006032	-2.135
Magi1	1.031	2.04344	6.351	3.53	0.009014	0.009014	-2.829
Cyp4b1	1.033	2.04627	2.659	2.913	0.02161	0.02161	-3.202
Serpinb6b	1.033	2.04627	3.019	2.939	0.02081	0.02081	-3.228
Ldha	1.034	2.04769	9.097	2.487	0.0405	0.0405	-4.516
5330426P16Rik	1.035	2.04911	5.079	7.208	0.0001462	0.0001462	1.553
Pdk2	1.035	2.04911	6.506	2.407	0.04566	0.04566	-4.51
Ppp3ca	1.037	2.05196	7.3	5.151	0.001173	0.001173	-0.737
Map9	1.037	2.05196	5.906	4.369	0.002989	0.002989	-1.632
Eva1c	1.037	2.05196	3.235	3.676	0.007383	0.007383	-2.238
Abcg4	1.037	2.05196	3.296	2.556	0.03655	0.03655	-3.831
Srcin1	1.037	2.05196	2.934	2.443	0.04326	0.04326	-3.923
Ndufab1	1.04	2.05623	4.571	3.282	0.01272	0.01272	-2.991
Kif3c	1.041	2.05765	5.906	4.836	0.001691	0.001691	-1.033
Ndnf	1.041	2.05765	4.739	4.104	0.004186	0.004186	-1.867
Fhdc1	1.041	2.05765	2.696	3.829	0.006003	0.006003	-1.967
Med9	1.042	2.05908	3.619	5.352	0.0009354	0.0009354	-0.2251
Ppargc1a	1.042	2.05908	6.812	5.515	0.0007813	0.0007813	-0.281
Prokr1	1.042	2.05908	5.485	4.579	0.002303	0.002303	-1.321
Fzd6	1.042	2.05908	2.819	3.388	0.01098	0.01098	-2.568
D430041D05Rik	1.043	2.06051	7.074	7.31	0.0001335	0.0001335	1.565
Vegfb	1.045	2.06337	4.243	3.432	0.01031	0.01031	-2.728
Limch1	1.046	2.0648	8.05	8.724	4.146e-05	4.146e-05	2.754
Ncoa7	1.046	2.0648	5.889	5.522	0.0007758	0.0007758	-0.213
Ndufv3	1.047	2.06623	4.017	4.624	0.002181	0.002181	-1.111
1500011B03Rik	1.047	2.06623	3.873	3.955	0.005084	0.005084	-1.954
Ankdd1b	1.048	2.06766	2.727	3.654	0.007602	0.007602	-2.199
Pcdhac2	1.048	2.06766	4.46	3.276	0.01284	0.01284	-2.985
Hagh	1.049	2.0691	2.933	3.591	0.008291	0.008291	-2.31
Cox5b	1.049	2.0691	5.5	3.589	0.008304	0.008304	-2.662
Cdh2	1.051	2.07197	5.384	5.01	0.001379	0.001379	-0.7751
Mag	1.051	2.07197	3.367	4.019	0.004674	0.004674	-1.8
Gm20594	1.051	2.07197	11.49	3.819	0.006091	0.006091	-2.569
Chst15	1.052	2.0734	5.506	6.544	0.0002714	0.0002714	0.903
Scoc	1.052	2.0734	6.315	5.621	0.0006966	0.0006966	-0.1291
Galm	1.052	2.0734	3.958	3.285	0.01267	0.01267	-2.894
Mapre3	1.053	2.07484	5.664	5.484	0.0008082	0.0008082	-0.2395
Apmap	1.055	2.07772	5.196	2.877	0.02279	0.02279	-3.669
Atp11a	1.056	2.07916	7.708	5.864	0.000538	0.000538	0.0745
Luzp2	1.057	2.0806	6.178	5.059	0.001303	0.001303	-0.7792
Syt11	1.058	2.08204	8.092	4.186	0.003769	0.003769	-2.01
Nudt2	1.058	2.08204	1.296	2.422	0.04465	0.04465	-3.667
Stk39	1.06	2.08493	6.144	5.47	0.0008206	0.0008206	-0.2898
Pcolce2	1.061	2.08638	2.562	3.092	0.01669	0.01669	-2.937
Gprasp1	1.063	2.08927	6.994	4.885	0.001596	0.001596	-1.048
Hspa9	1.063	2.08927	7.025	3.093	0.01665	0.01665	-3.52
Caskin2	1.064	2.09072	4.417	6.131	0.0004088	0.0004088	0.5498
Zfp820	1.065	2.09217	1.646	3.099	0.01653	0.01653	-2.815
Scn3a	1.065	2.09217	2.052	2.451	0.04275	0.04275	-3.744
Herc3	1.066	2.09362	5.911	4.321	0.003173	0.003173	-1.695
Hsd17b7	1.067	2.09507	5.094	4.64	0.00214	0.00214	-1.207
Syt3	1.067	2.09507	2.173	3.542	0.00886	0.00886	-2.286
Cntnap1	1.067	2.09507	5.286	3.75	0.006679	0.006679	-2.413
Arhgef37	1.068	2.09652	2.948	3.739	0.006774	0.006774	-2.113
Sytl2	1.068	2.09652	4.81	3.614	0.008027	0.008027	-2.549
Cox17	1.07	2.09943	3.472	3.904	0.005441	0.005441	-1.966
Adamts5	1.071	2.10089	6.584	8.618	4.503e-05	4.503e-05	2.698
Cds1	1.071	2.10089	4.466	4.181	0.003793	0.003793	-1.731
Shank3	1.071	2.10089	3.722	3.53	0.00901	0.00901	-2.51
Qrsl1	1.072	2.10235	3.093	4.295	0.003279	0.003279	-1.417
Sod2	1.073	2.1038	7.234	3.994	0.004828	0.004828	-2.235
Ap1ar	1.074	2.10526	6.385	4.756	0.001861	0.001861	-1.17
Tusc2	1.074	2.10526	3.113	3.557	0.008678	0.008678	-2.38
Cst7	1.078	2.11111	1.468	2.576	0.03552	0.03552	-3.485
Sc5d	1.08	2.11404	5.566	5.988	0.0004734	0.0004734	0.325
Hepacam	1.08	2.11404	4.58	4.339	0.003103	0.003103	-1.538
Cenpv	1.081	2.1155	1.342	2.544	0.03722	0.03722	-3.512
Nol3	1.082	2.11697	3.33	3.552	0.008739	0.008739	-2.419
Ndufa11	1.083	2.11844	2.59	3.735	0.006814	0.006814	-2.077
Slc26a10	1.084	2.11991	2.1	2.882	0.0226	0.0226	-3.156
Ccdc37	1.085	2.12138	5.046	4.93	0.001515	0.001515	-0.843
Ndufs2	1.085	2.12138	6.451	2.489	0.04039	0.04039	-4.381
Asap1	1.086	2.12285	7.3	4.874	0.001616	0.001616	-1.078
Ttbk2	1.086	2.12285	7.596	4.439	0.002738	0.002738	-1.651
Hras	1.087	2.12432	3.392	2.762	0.02696	0.02696	-3.55
Sdha	1.087	2.12432	8.832	2.367	0.04847	0.04847	-4.69
Gcsh	1.088	2.12579	5.376	6.512	0.00028	0.00028	0.8787
Gm14827	1.088	2.12579	2.877	3.282	0.01274	0.01274	-2.721
Coprs	1.089	2.12727	2.489	3.454	0.01001	0.01001	-2.435
Kcnq5	1.089	2.12727	4.021	3.53	0.009006	0.009006	-2.556
Tfrc	1.09	2.12874	5.777	4.605	0.002232	0.002232	-1.313
Gm5069	1.09	2.12874	3.592	3.857	0.005788	0.005788	-2.044
Kalrn	1.091	2.13022	5.109	3.956	0.00508	0.00508	-2.109
Frem2	1.092	2.13169	2.51	2.671	0.03083	0.03083	-3.517
Uck1	1.092	2.13169	2.623	2.683	0.03027	0.03027	-3.518
Scrn3	1.093	2.13317	4.862	3.34	0.01174	0.01174	-2.947
Hsdl1	1.094	2.13465	3.719	3.548	0.008788	0.008788	-2.484
Sez6l	1.094	2.13465	1.551	2.648	0.0319	0.0319	-3.399
Ndufb9	1.094	2.13465	6.09	2.737	0.02799	0.02799	-3.976
1700066M21Rik	1.096	2.13761	3.875	4.772	0.001826	0.001826	-0.9151
Paqr4	1.097	2.13909	3.599	3.879	0.005619	0.005619	-2.015
Impdh1	1.097	2.13909	3.113	2.964	0.02007	0.02007	-3.207
Hibch	1.099	2.14206	5.323	3.355	0.0115	0.0115	-2.98
Atp5g3	1.1	2.14355	5.458	5.668	0.0006625	0.0006625	-0.01653
Dynll2	1.1	2.14355	5.341	5.548	0.000754	0.000754	-0.1423
Zfp641	1.101	2.14503	3.757	3.5	0.009389	0.009389	-2.557
4933413L06Rik	1.101	2.14503	1.534	2.621	0.03318	0.03318	-3.432
Tmx2	1.103	2.14801	5.739	5.288	0.001005	0.001005	-0.4725
Snx7	1.103	2.14801	5.736	4.224	0.003587	0.003587	-1.808
Tspan13	1.104	2.1495	4.972	6.287	0.0003493	0.0003493	0.6758
Sh3glb2	1.104	2.1495	3.781	6.077	0.0004319	0.0004319	0.5268
Trpv1	1.104	2.1495	2.468	3.269	0.01297	0.01297	-2.681
Hoxa5	1.104	2.1495	2.353	3.185	0.01461	0.01461	-2.779
2810442N19Rik	1.104	2.1495	1.201	2.642	0.0322	0.0322	-3.368
Chchd2	1.105	2.15099	5.327	4.479	0.002607	0.002607	-1.435
Lrtm2	1.107	2.15397	2.985	3.993	0.004835	0.004835	-1.786
Prmt2	1.107	2.15397	3.863	3.009	0.01882	0.01882	-3.277
Dlst	1.107	2.15397	7.035	3.255	0.01324	0.01324	-3.282
Fat4	1.108	2.15547	5.276	7.153	0.0001536	0.0001536	1.496
Flad1	1.108	2.15547	2.942	3.047	0.0178	0.0178	-3.061
Itga3	1.109	2.15696	3.902	4.061	0.004429	0.004429	-1.816
Sox17	1.111	2.15995	2.996	3.307	0.01229	0.01229	-2.704
Rab4a	1.111	2.15995	3.657	3.05	0.01772	0.01772	-3.179
AW209491	1.112	2.16145	2.767	3.965	0.005017	0.005017	-1.799
Ttll1	1.112	2.16145	4.041	3.363	0.01136	0.01136	-2.795
Lurap1	1.113	2.16295	2.42	3.562	0.008624	0.008624	-2.284
Abcb9	1.114	2.16445	1.507	3.287	0.01264	0.01264	-2.563
Acyp1	1.116	2.16745	3.65	4.646	0.002125	0.002125	-1.043
Hdac11	1.116	2.16745	3.427	3.055	0.0176	0.0176	-3.133
Ppm1l	1.118	2.17046	4.547	5.113	0.001225	0.001225	-0.5757
Letm1	1.118	2.17046	5.573	4.031	0.004605	0.004605	-2.054
Baiap2l1	1.119	2.17196	4.041	4.287	0.003313	0.003313	-1.539
Gss	1.12	2.17347	4.139	4.304	0.003243	0.003243	-1.528
Nkd1	1.123	2.17799	3.119	4.444	0.002721	0.002721	-1.236
A930004D18Rik	1.124	2.1795	2.719	4.619	0.002195	0.002195	-1.001
Pmvk	1.126	2.18253	4.163	4.687	0.002021	0.002021	-1.048
Usmg5	1.126	2.18253	3.603	4.257	0.003444	0.003444	-1.522
Uqcrc1	1.126	2.18253	4.974	2.502	0.03963	0.03963	-4.198
Chn1	1.127	2.18404	5.858	5.54	0.0007606	0.0007606	-0.1896
Nek1	1.128	2.18556	7.492	7.539	0.0001092	0.0001092	1.762
Fntb	1.128	2.18556	5.189	6.558	0.0002677	0.0002677	0.9349
Lxn	1.128	2.18556	5.708	3.997	0.004814	0.004814	-2.113
Gstm4	1.129	2.18707	1.02	2.947	0.02058	0.02058	-2.967
Ccrn4l	1.129	2.18707	3.677	2.485	0.04065	0.04065	-4.006
Fdft1	1.13	2.18859	6.728	4.788	0.001791	0.001791	-1.153
Agtr1a	1.13	2.18859	2.424	2.908	0.02177	0.02177	-3.17
Ica1	1.132	2.19162	2.513	3.921	0.005314	0.005314	-1.831
Acyp2	1.132	2.19162	4.827	3.992	0.004844	0.004844	-2.027
Nme1	1.133	2.19314	3.734	4.872	0.00162	0.00162	-0.7803
Idh3b	1.133	2.19314	7.087	2.698	0.02964	0.02964	-4.117
Ndfip2	1.134	2.19466	5.636	5.324	0.0009645	0.0009645	-0.4215
Pitpnc1	1.135	2.19619	7.118	4.002	0.004783	0.004783	-2.218
Ndufb6	1.136	2.19771	3.679	4.995	0.001403	0.001403	-0.6308
Garnl3	1.136	2.19771	3.789	3.312	0.0122	0.0122	-2.827
Magi3	1.137	2.19923	6.956	5.206	0.001101	0.001101	-0.6519
Wnk2	1.14	2.20381	4.48	4.602	0.00224	0.00224	-1.189
Palmd	1.142	2.20687	5.498	5.105	0.001236	0.001236	-0.6697
AA387883	1.145	2.21146	2.401	3.611	0.008067	0.008067	-2.218
Plcb1	1.147	2.21453	5.616	5.564	0.0007408	0.0007408	-0.1442
Gm1976	1.148	2.21606	3.255	5.111	0.001228	0.001228	-0.4688
Pdhb	1.149	2.2176	6.967	2.624	0.03304	0.03304	-4.219
Pllp	1.15	2.21914	4.795	3.437	0.01024	0.01024	-2.798
Gyg	1.151	2.22068	6.561	4.637	0.002147	0.002147	-1.334
Gapdh	1.151	2.22068	9.321	2.811	0.02508	0.02508	-4.031
Mal	1.152	2.22222	7.881	7.414	0.0001218	0.0001218	1.638
Cs	1.152	2.22222	8.037	2.954	0.02036	0.02036	-3.779
Prkab2	1.153	2.22376	6.074	4.632	0.002161	0.002161	-1.303
Uqcrh	1.153	2.22376	5.326	4.174	0.003824	0.003824	-1.834
Ywhah	1.154	2.2253	7.645	4.034	0.004584	0.004584	-2.2
Eps8l2	1.154	2.2253	2.573	3.629	0.007869	0.007869	-2.212
Ctnnal1	1.155	2.22684	6.91	4.802	0.00176	0.00176	-1.146
Dld	1.156	2.22839	7.4	3.052	0.01767	0.01767	-3.604
Pgam1	1.157	2.22993	7.96	6.619	0.0002525	0.0002525	0.8688
St6galnac5	1.157	2.22993	3.25	3.105	0.01637	0.01637	-3.029
Slc7a5	1.161	2.23612	5.267	4.283	0.003331	0.003331	-1.684
Ccdc136	1.161	2.23612	4.106	3.889	0.005544	0.005544	-2.072
Rusc1	1.162	2.23767	4.955	3.754	0.006645	0.006645	-2.369
Fam126b	1.163	2.23923	6.628	5.906	0.0005148	0.0005148	0.1708
Amigo1	1.163	2.23923	5.855	4.121	0.004096	0.004096	-1.957
Actr3b	1.163	2.23923	3.143	3.354	0.01151	0.01151	-2.661
Nrbp2	1.164	2.24078	8.522	6.573	0.000264	0.000264	0.8084
Rapgef5	1.164	2.24078	3.923	4.048	0.004503	0.004503	-1.834
Cox4i1	1.165	2.24233	5.094	3.958	0.005061	0.005061	-2.102
Mblac2	1.166	2.24389	5.605	5.063	0.001298	0.001298	-0.7293
Emid1	1.166	2.24389	4.959	3.938	0.005198	0.005198	-2.115
Psd2	1.166	2.24389	1.118	2.894	0.02223	0.02223	-3.038
Tmem189	1.167	2.24544	4.358	5.393	0.0008935	0.0008935	-0.2355
Idi1	1.167	2.24544	5.613	5.267	0.001029	0.001029	-0.4871
Cdc42ep3	1.167	2.24544	2.454	4.709	0.001968	0.001968	-0.8917
Ndufa12	1.167	2.24544	5.681	3.057	0.01755	0.01755	-3.455
Gpam	1.168	2.247	5.473	2.702	0.02944	0.02944	-3.96
Slc9a6	1.169	2.24856	5.643	5.197	0.001113	0.001113	-0.5716
Bmx	1.171	2.25168	2.499	3.78	0.006414	0.006414	-2.009
Slc1a1	1.172	2.25324	2.068	2.423	0.04458	0.04458	-3.784
Rragb	1.173	2.2548	3.05	4.167	0.003859	0.003859	-1.572
Sgip1	1.174	2.25636	5.256	5.027	0.001352	0.001352	-0.7422
Sgsm1	1.174	2.25636	3.315	4.79	0.001786	0.001786	-0.8389
Arl16	1.174	2.25636	3.749	4.631	0.002162	0.002162	-1.071
Coasy	1.174	2.25636	4.164	3.947	0.005139	0.005139	-2.001
Kif1b	1.175	2.25793	9.601	5.705	0.0006365	0.0006365	-0.1464
Nrn1	1.175	2.25793	6.28	5.512	0.0007845	0.0007845	-0.2509
Ndufa9	1.176	2.25949	5.306	3.589	0.008303	0.008303	-2.64
Hoxb5	1.176	2.25949	2.505	2.588	0.03486	0.03486	-3.632
Wbscr27	1.178	2.26263	4.42	4.058	0.004446	0.004446	-1.887
Tmem45b	1.179	2.2642	6.327	6.989	0.0001784	0.0001784	1.295
BC030307	1.179	2.2642	1.837	2.763	0.02691	0.02691	-3.281
Mest	1.18	2.26577	5.048	4.298	0.003268	0.003268	-1.642
6430550D23Rik	1.18	2.26577	1.436	2.464	0.04193	0.04193	-3.627
Strbp	1.181	2.26734	7.235	6.324	0.0003366	0.0003366	0.5893
Pcdh11x	1.181	2.26734	2.915	5.123	0.001212	0.001212	-0.4428
Map2	1.181	2.26734	5.316	5.147	0.001178	0.001178	-0.6037
Nrip2	1.181	2.26734	2.201	3.6	0.008183	0.008183	-2.212
AI464131	1.181	2.26734	3.641	2.983	0.01953	0.01953	-3.271
Pitpnm2	1.182	2.26891	5.39	3.907	0.005414	0.005414	-2.204
Uqcrq	1.182	2.26891	3.244	2.94	0.02077	0.02077	-3.261
Igf2bp2	1.184	2.27206	2.573	3.683	0.007307	0.007307	-2.14
Prkag2	1.186	2.27521	3.954	6.998	0.0001769	0.0001769	1.39
Slc9a7	1.186	2.27521	4.081	3.98	0.00492	0.00492	-1.946
Adap1	1.191	2.28311	3.037	3.325	0.01199	0.01199	-2.685
Ndufv1	1.192	2.28469	4.299	2.681	0.0304	0.0304	-3.827
Map3k13	1.196	2.29104	3.829	3.635	0.007802	0.007802	-2.378
Hamp2	1.196	2.29104	0.2401	2.516	0.03879	0.03879	-3.464
Lrrc27	1.197	2.29262	2.762	4.208	0.003662	0.003662	-1.493
Mrpl41	1.197	2.29262	2.243	3.718	0.006968	0.006968	-2.065
Epdr1	1.198	2.29421	7.133	5.781	0.0005873	0.0005873	0.0058
Bai1	1.198	2.29421	3.455	3.577	0.008451	0.008451	-2.403
Gm19461	1.2	2.2974	2.4	4.46	0.002668	0.002668	-1.174
St8sia1	1.2	2.2974	6.454	4.12	0.004099	0.004099	-2.008
Als2cr12	1.2	2.2974	0.3737	2.721	0.02864	0.02864	-3.225
Dtd1	1.201	2.29899	3.911	4.867	0.001631	0.001631	-0.8031
Gnb5	1.201	2.29899	4.423	4.314	0.003203	0.003203	-1.549
Gpr75	1.202	2.30058	3.246	5.291	0.001001	0.001001	-0.2701
Pop5	1.202	2.30058	2.947	3.415	0.01056	0.01056	-2.546
Idh3g	1.203	2.30218	6.651	2.763	0.02691	0.02691	-3.985
Sap30l	1.204	2.30378	4.163	4.208	0.003663	0.003663	-1.655
Pmp22	1.206	2.30697	12.49	8.021	7.258e-05	7.258e-05	2.148
B230206H07Rik	1.208	2.31017	4.736	6.606	0.0002557	0.0002557	1.006
Acot13	1.209	2.31177	4.356	5.439	0.0008496	0.0008496	-0.1833
Sgtb	1.209	2.31177	5.668	3.97	0.004985	0.004985	-2.145
Map1lc3a	1.21	2.31338	4.274	5.026	0.001355	0.001355	-0.6507
Atp5a1	1.212	2.31659	8.298	4.154	0.003923	0.003923	-2.058
Gm12070	1.212	2.31659	3.055	2.751	0.0274	0.0274	-3.498
Fras1	1.212	2.31659	1.968	2.483	0.04075	0.04075	-3.682
Acss2	1.212	2.31659	5.302	2.672	0.03077	0.03077	-3.984
Gm5415	1.213	2.31819	1.32	2.396	0.04643	0.04643	-3.701
Kcnab1	1.214	2.3198	4.826	4.356	0.003037	0.003037	-1.541
Ndufa1	1.214	2.3198	4.354	3.637	0.007779	0.007779	-2.452
Tmem120b	1.217	2.32463	2.84	2.47	0.04155	0.04155	-3.859
Wbp2	1.219	2.32785	5.525	6.122	0.0004124	0.0004124	0.4714
Ghitm	1.22	2.32947	7.819	6.023	0.0004565	0.0004565	0.2459
Pkm	1.221	2.33108	7.092	3.81	0.006165	0.006165	-2.483
Sord	1.222	2.3327	3.778	5.535	0.0007645	0.0007645	-0.03386
AK129341	1.222	2.3327	4.407	4.97	0.001445	0.001445	-0.7293
Fry	1.222	2.3327	6.762	3.944	0.00516	0.00516	-2.274
Txnl4b	1.223	2.33432	1.906	4.252	0.003464	0.003464	-1.41
Srxn1	1.223	2.33432	5.221	3.942	0.00517	0.00517	-2.137
Fam171b	1.223	2.33432	4.993	3.368	0.01128	0.01128	-2.92
Fdps	1.225	2.33755	3.704	3.976	0.004949	0.004949	-1.899
Ctif	1.226	2.33918	7.691	4.791	0.001784	0.001784	-1.199
Prepl	1.227	2.3408	6.054	5.052	0.001314	0.001314	-0.7776
Cat	1.228	2.34242	9.297	3.9	0.00547	0.00547	-2.436
A730017C20Rik	1.229	2.34404	2.18	2.987	0.01943	0.01943	-3.023
Plcb3	1.231	2.3473	6.772	4.638	0.002143	0.002143	-1.345
Rtl1	1.231	2.3473	3.026	3.334	0.01183	0.01183	-2.67
Nsdhl	1.232	2.34892	5.596	7.018	0.0001737	0.0001737	1.357
Apbb1	1.232	2.34892	3.297	3.882	0.005595	0.005595	-1.967
Cox6a1	1.232	2.34892	6.282	4.123	0.004083	0.004083	-1.99
Dnajc15	1.232	2.34892	3.479	2.753	0.02731	0.02731	-3.573
D10Jhu81e	1.233	2.35055	1.91	2.357	0.04921	0.04921	-3.844
Zfr2	1.234	2.35218	2.85	4.537	0.002427	0.002427	-1.104
D630041G03Rik	1.234	2.35218	3.315	4.439	0.002738	0.002738	-1.259
Slc22a18	1.237	2.35708	1.105	2.894	0.02221	0.02221	-3.036
A230056P14Rik	1.24	2.36199	2.903	4.65	0.002115	0.002115	-0.9741
C77080	1.24	2.36199	5.548	4.288	0.00331	0.00331	-1.704
9630033F20Rik	1.24	2.36199	3.842	3.731	0.006851	0.006851	-2.247
Neto1	1.24	2.36199	3.18	3.325	0.01198	0.01198	-2.706
3632451O06Rik	1.242	2.36526	4.764	4.427	0.00278	0.00278	-1.442
2010107E04Rik	1.243	2.3669	4.682	6.925	0.0001892	0.0001892	1.31
Lyrm9	1.245	2.37019	5.671	6.698	0.0002342	0.0002342	1.047
Klc1	1.245	2.37019	6.824	4.835	0.001693	0.001693	-1.099
Armcx6	1.245	2.37019	1.011	2.364	0.04873	0.04873	-3.706
Rap1gds1	1.247	2.37347	7.39	7.39	0.0001243	0.0001243	1.63
Fxyd6	1.247	2.37347	6.592	5.607	0.0007073	0.0007073	-0.161
Pfkp	1.248	2.37512	6.17	6.88	0.0001974	0.0001974	1.198
Rab3ip	1.248	2.37512	4.246	6.17	0.0003927	0.0003927	0.6015
Pcsk2	1.248	2.37512	5.229	5.328	0.0009602	0.0009602	-0.3833
Reep6	1.248	2.37512	3.772	3.811	0.006151	0.006151	-2.128
Cpeb3	1.249	2.37677	6.074	5.703	0.0006382	0.0006382	-0.01958
Ap3s2	1.25	2.37841	6.3	6.948	0.0001853	0.0001853	1.258
Rtn3	1.252	2.38171	8.827	6.12	0.0004135	0.0004135	0.3263
Srgap3	1.252	2.38171	7.374	4.571	0.002328	0.002328	-1.468
6330415B21Rik	1.253	2.38337	4.092	4.475	0.002618	0.002618	-1.302
Fam171a2	1.254	2.38502	0.9071	2.636	0.03247	0.03247	-3.349
Lgr5	1.259	2.3933	3.792	5.502	0.0007931	0.0007931	-0.07111
Tubb3	1.259	2.3933	6.006	3.659	0.007552	0.007552	-2.611
Cox19	1.26	2.39496	1.672	2.768	0.02673	0.02673	-3.25
Ushbp1	1.261	2.39662	3.513	2.669	0.03091	0.03091	-3.701
Hspa4l	1.262	2.39828	6.156	7.994	7.421e-05	7.421e-05	2.203
Fez1	1.264	2.40161	5.119	4.881	0.001604	0.001604	-0.907
Arhgap19	1.267	2.40661	7.557	10.57	1.124e-05	1.124e-05	4.079
Mlst8	1.267	2.40661	2.911	3.759	0.006598	0.006598	-2.08
Rhobtb3	1.268	2.40827	6.135	7.9	8.026e-05	8.026e-05	2.124
A330102I10Rik	1.268	2.40827	1.24	2.735	0.02804	0.02804	-3.249
Osbp2	1.271	2.41329	2.108	2.471	0.04152	0.04152	-3.723
A630075F10Rik	1.272	2.41496	0.3691	2.848	0.02378	0.02378	-3.077
Tmem144	1.272	2.41496	0.8934	2.403	0.04597	0.04597	-3.643
Tspan2	1.274	2.41831	6.283	6.12	0.0004132	0.0004132	0.4229
Rnf152	1.274	2.41831	4.946	3.032	0.01818	0.01818	-3.403
Ttc39a	1.274	2.41831	2.574	2.707	0.02922	0.02922	-3.473
Rsph1	1.275	2.41999	0.3662	2.576	0.03552	0.03552	-3.397
Cyp2u1	1.275	2.41999	1.052	2.548	0.03702	0.03702	-3.473
Enah	1.279	2.42671	8.073	4.786	0.001795	0.001795	-1.219
Sdhd	1.281	2.43007	5.43	3.181	0.01468	0.01468	-3.242
Uqcrfs1	1.282	2.43176	5.657	2.766	0.0268	0.0268	-3.884
Tubb4b	1.283	2.43344	6.353	4.718	0.001947	0.001947	-1.214
Slc6a19	1.284	2.43513	2.686	3.923	0.005306	0.005306	-1.843
Ghr	1.284	2.43513	6.917	3.719	0.006965	0.006965	-2.599
Tubg2	1.286	2.43851	2.592	3.516	0.00919	0.00919	-2.362
Slc25a53	1.288	2.44189	3.616	3.25	0.01332	0.01332	-2.882
Cds2	1.291	2.44698	8.348	5.283	0.00101	0.00101	-0.6138
Fam213a	1.292	2.44867	6.897	3.477	0.009693	0.009693	-2.945
Gbe1	1.293	2.45037	5.638	2.752	0.02737	0.02737	-3.903
Prokr2	1.295	2.45377	3.507	4.877	0.001612	0.001612	-0.7518
Cluh	1.295	2.45377	5.943	4.483	0.002593	0.002593	-1.483
Atp5b	1.295	2.45377	10.57	3.794	0.006297	0.006297	-2.6
Fam189a1	1.295	2.45377	1.654	3.194	0.01442	0.01442	-2.69
Ndufb8	1.296	2.45547	4.682	3.454	0.01001	0.01001	-2.755
Gm10538	1.296	2.45547	1.311	2.629	0.03282	0.03282	-3.394
Snca	1.297	2.45717	4.619	6.673	0.0002398	0.0002398	1.076
Dgkk	1.297	2.45717	3.399	2.621	0.03319	0.03319	-3.75
Atrnl1	1.298	2.45888	6.548	5.526	0.0007726	0.0007726	-0.251
4930451G09Rik	1.298	2.45888	0.8515	2.767	0.02676	0.02676	-3.182
Hid1	1.299	2.46058	5.18	4.846	0.001671	0.001671	-0.9546
Tmem218	1.3	2.46229	1.337	3.535	0.00895	0.00895	-2.254
Otud3	1.301	2.464	1.006	3.296	0.01248	0.01248	-2.54
Prom1	1.303	2.46741	3.656	3.409	0.01065	0.01065	-2.664
Hadha	1.303	2.46741	6.937	2.514	0.03892	0.03892	-4.381
Rab39	1.304	2.46913	4.123	4.351	0.003055	0.003055	-1.462
Etfa	1.304	2.46913	6.329	2.466	0.04183	0.04183	-4.403
Pla2g7	1.305	2.47084	5.458	4.288	0.003308	0.003308	-1.694
Nup93	1.307	2.47426	6.148	4.229	0.003568	0.003568	-1.836
Ftsj2	1.308	2.47598	0.5247	2.82	0.02477	0.02477	-3.109
Cox7b	1.31	2.47942	6.157	3.654	0.0076	0.0076	-2.631
Smtn	1.311	2.48113	5.663	10.35	1.298e-05	1.298e-05	3.923
Lrsam1	1.314	2.4863	4.119	5.203	0.001106	0.001106	-0.4282
Atp1a1	1.314	2.4863	8.479	5.275	0.00102	0.00102	-0.6275
Grin3a	1.316	2.48975	3.237	3.644	0.007705	0.007705	-2.274
Cmc2	1.316	2.48975	2.184	3.161	0.01512	0.01512	-2.786
A930005H10Rik	1.317	2.49147	3.511	4.305	0.00324	0.00324	-1.447
Dmxl2	1.319	2.49493	7.594	5.33	0.0009586	0.0009586	-0.5337
Cdk5r1	1.319	2.49493	2.014	2.97	0.01989	0.01989	-3.022
Cpne9	1.321	2.49839	1.064	3.629	0.007866	0.007866	-2.151
Trim9	1.321	2.49839	4.782	3.66	0.007538	0.007538	-2.475
Secisbp2l	1.324	2.50359	9.308	11.36	6.826e-06	6.826e-06	4.571
Mbp	1.324	2.50359	10.22	9.781	1.912e-05	1.912e-05	3.531
Dmtn	1.324	2.50359	3.931	3.754	0.006645	0.006645	-2.227
Cdkl2	1.325	2.50533	5.198	4.723	0.001935	0.001935	-1.109
Pcp4l1	1.326	2.50707	5.752	5.335	0.0009527	0.0009527	-0.4159
Rnf128	1.327	2.5088	1.519	2.918	0.02147	0.02147	-3.036
Trim2	1.328	2.51054	7.944	5.863	0.0005389	0.0005389	0.06638
Thrb	1.328	2.51054	3.929	3.487	0.009565	0.009565	-2.596
Mdh1	1.329	2.51228	6.65	7.257	0.0001399	0.0001399	1.534
Ephb1	1.33	2.51403	2.955	4.23	0.003563	0.003563	-1.482
Gm20300	1.331	2.51577	7.325	7.99	7.447e-05	7.447e-05	2.165
Gpr176	1.331	2.51577	2.905	4.912	0.001547	0.001547	-0.674
Ncdn	1.331	2.51577	5.707	4.182	0.003788	0.003788	-1.86
Cox5a	1.331	2.51577	4.752	3.783	0.00639	0.00639	-2.3
Letmd1	1.331	2.51577	5.866	2.658	0.03143	0.03143	-4.068
Ndufa5	1.336	2.5245	3.586	4.48	0.002602	0.002602	-1.235
Hsdl2	1.337	2.52625	6.19	5.711	0.0006329	0.0006329	-0.01784
Faah	1.337	2.52625	2.269	3.081	0.01696	0.01696	-2.906
Fbxo21	1.338	2.52801	4.334	8.238	6.079e-05	6.079e-05	2.416
Zdbf2	1.34	2.53151	0.9788	3.362	0.01138	0.01138	-2.464
Gsta4	1.341	2.53327	4.81	6.794	0.0002138	0.0002138	1.183
Spryd7	1.341	2.53327	4.076	6.478	0.0002894	0.0002894	0.9109
Nxpe2	1.341	2.53327	3.875	4.303	0.003247	0.003247	-1.492
Tmem40	1.341	2.53327	1.374	2.495	0.04005	0.04005	-3.576
Gfod1	1.344	2.53854	5.049	4.689	0.002016	0.002016	-1.137
Rbm11	1.344	2.53854	3.753	4.324	0.003161	0.003161	-1.451
Atl1	1.344	2.53854	5.746	4.166	0.003865	0.003865	-1.884
Cecr2	1.347	2.54383	4.074	4.235	0.003538	0.003538	-1.603
D430019H16Rik	1.347	2.54383	4.531	4.016	0.004694	0.004694	-1.952
Lonrf1	1.348	2.54559	5.25	6.745	0.000224	0.000224	1.115
Samd12	1.348	2.54559	1.907	2.548	0.03699	0.03699	-3.579
Calm1	1.349	2.54735	10.03	6.15	0.0004009	0.0004009	0.3426
Hmgcs1	1.35	2.54912	7.304	6.269	0.0003559	0.0003559	0.5291
Lynx1	1.35	2.54912	6.818	4.7	0.001989	0.001989	-1.268
Gltpd1	1.35	2.54912	3.552	4.319	0.003183	0.003183	-1.433
Slc25a33	1.35	2.54912	1.386	2.463	0.04202	0.04202	-3.619
Nova2	1.351	2.55089	3.458	4.678	0.002044	0.002044	-0.9816
A930009A15Rik	1.352	2.55266	1.886	2.848	0.02375	0.02375	-3.169
Sccpdh	1.355	2.55797	5.531	9.738	1.971e-05	1.971e-05	3.521
Mpc1	1.355	2.55797	5.226	2.352	0.04959	0.04959	-4.45
4930433N12Rik	1.356	2.55974	0.8202	3.148	0.01541	0.01541	-2.719
Ddt	1.356	2.55974	2.055	3.003	0.01897	0.01897	-2.982
Dusp14	1.357	2.56152	2.315	4.272	0.003378	0.003378	-1.39
Sobp	1.357	2.56152	4.48	4.278	0.00335	0.00335	-1.599
Kifc2	1.357	2.56152	3.1	3.694	0.0072	0.0072	-2.187
Amy1	1.357	2.56152	5.071	2.923	0.02131	0.02131	-3.579
Oxld1	1.358	2.5633	0.04494	2.517	0.03876	0.03876	-3.46
Ngfr	1.359	2.56507	7.718	4.148	0.003953	0.003953	-2.045
Slc5a6	1.36	2.56685	2.916	5.286	0.001007	0.001007	-0.2669
Prss12	1.361	2.56863	3.746	5.657	0.0006699	0.0006699	0.09961
Optn	1.362	2.57041	4.708	5.406	0.000881	0.000881	-0.2484
Slc4a4	1.362	2.57041	7.214	3.918	0.005341	0.005341	-2.337
Lhcgr	1.363	2.57219	1.368	3.811	0.006155	0.006155	-1.93
Osbpl3	1.365	2.57576	6.474	4.449	0.002705	0.002705	-1.569
Arhgap20	1.366	2.57755	4.576	5.312	0.0009777	0.0009777	-0.3431
Apoo	1.366	2.57755	3.591	3.77	0.006497	0.006497	-2.153
Sdk2	1.367	2.57934	3.568	4.802	0.001761	0.001761	-0.8441
4833424O15Rik	1.367	2.57934	0.3457	2.582	0.0352	0.0352	-3.389
Tarsl2	1.368	2.58112	3.428	3.162	0.01509	0.01509	-2.972
Ccdc160	1.368	2.58112	0.286	2.619	0.03332	0.03332	-3.344
Xkr6	1.369	2.58291	2.149	4.94	0.001497	0.001497	-0.6522
5330434G04Rik	1.37	2.58471	4.62	4.546	0.002399	0.002399	-1.271
Rassf7	1.37	2.58471	0.4845	2.641	0.03224	0.03224	-3.322
Synm	1.37	2.58471	7.413	3.198	0.01433	0.01433	-3.385
Pdha1	1.37	2.58471	6.913	3.009	0.01881	0.01881	-3.635
Ppm1e	1.372	2.58829	5.564	4.987	0.001416	0.001416	-0.8151
Rgs9	1.372	2.58829	3.103	2.911	0.02167	0.02167	-3.275
Amigo2	1.373	2.59009	2.797	4.161	0.003891	0.003891	-1.552
Mrpl12	1.373	2.59009	2.696	3.801	0.006238	0.006238	-1.997
Lrch2	1.373	2.59009	1.401	3.206	0.01419	0.01419	-2.659
Slc35f2	1.373	2.59009	1.376	2.533	0.03782	0.03782	-3.525
Acadl	1.373	2.59009	6.621	2.577	0.03545	0.03545	-4.261
Aldoa	1.373	2.59009	8.001	2.459	0.04227	0.04227	-4.524
Map3k9	1.374	2.59188	5.503	4.138	0.004007	0.004007	-1.898
Glo1	1.375	2.59368	5.606	6.854	0.0002021	0.0002021	1.203
Kif3a	1.38	2.60268	7.466	7.903	8.005e-05	8.005e-05	2.086
Fam73b	1.381	2.60449	3.657	3.333	0.01185	0.01185	-2.768
Mtus2	1.386	2.61353	3.553	3.718	0.006975	0.006975	-2.219
Fgf18	1.386	2.61353	2.719	3.003	0.01896	0.01896	-3.078
Uqcr11	1.387	2.61534	3.675	4.524	0.002465	0.002465	-1.19
Zkscan2	1.387	2.61534	1.797	3.096	0.01658	0.01658	-2.828
Igsf21	1.387	2.61534	1.058	2.837	0.02414	0.02414	-3.104
Ngfrap1	1.388	2.61716	3.287	3.586	0.00834	0.00834	-2.359
Armcx1	1.389	2.61897	4.819	4.88	0.001606	0.001606	-0.8774
Abca5	1.389	2.61897	5.957	4.728	0.001925	0.001925	-1.17
Cyc1	1.391	2.6226	6.062	3.184	0.01462	0.01462	-3.302
Crmp1	1.391	2.6226	3.587	2.781	0.02623	0.02623	-3.549
Apc2	1.393	2.62624	4.798	3.98	0.004918	0.004918	-2.034
Sdhb	1.394	2.62806	4.913	3.441	0.01019	0.01019	-2.801
Ywhag	1.395	2.62989	9.217	6.863	0.0002004	0.0002004	1.089
Rnf207	1.395	2.62989	1.065	3.495	0.009457	0.009457	-2.306
Ppa1	1.396	2.63171	4.391	4.967	0.001449	0.001449	-0.7275
Pctp	1.396	2.63171	2.023	3.962	0.005038	0.005038	-1.75
Wasf1	1.397	2.63353	3.619	3.871	0.005678	0.005678	-2.022
Creg2	1.398	2.63536	3.259	3.017	0.01859	0.01859	-3.148
Insig1	1.399	2.63719	6.888	3.879	0.005617	0.005617	-2.37
C1ql3	1.4	2.63902	4.294	4.332	0.003129	0.003129	-1.505
Ldb2	1.402	2.64268	6.311	4.382	0.002939	0.002939	-1.644
4933400A11Rik	1.402	2.64268	0.04134	2.434	0.04384	0.04384	-3.554
Myrip	1.404	2.64634	2.773	5.24	0.00106	0.00106	-0.3158
Dos	1.404	2.64634	4.12	3.812	0.006147	0.006147	-2.173
Klhl3	1.404	2.64634	1.645	3.35	0.01156	0.01156	-2.488
Tmeff2	1.404	2.64634	6.043	2.945	0.02064	0.02064	-3.656
Cycs	1.406	2.65001	7.185	3.56	0.008644	0.008644	-2.842
Rwdd2a	1.406	2.65001	1.845	2.736	0.02803	0.02803	-3.314
Ube2o	1.407	2.65185	4.426	5.534	0.0007656	0.0007656	-0.08027
Sycp2	1.407	2.65185	1.752	2.397	0.04634	0.04634	-3.76
Gpr64	1.408	2.65369	4.97	8.564	4.695e-05	4.695e-05	2.677
Dgkz	1.408	2.65369	5.17	4.926	0.001522	0.001522	-0.8551
Amigo3	1.41	2.65737	2.849	3.951	0.005112	0.005112	-1.821
Sema5a	1.412	2.66106	8.761	12.04	4.564e-06	4.564e-06	4.965
Atp6v1g2	1.413	2.6629	4.907	4.199	0.003707	0.003707	-1.754
Nlgn1	1.416	2.66845	2.949	2.83	0.02439	0.02439	-3.361
Peg3	1.418	2.67215	7.617	4.308	0.003226	0.003226	-1.824
Ccdc74a	1.42	2.67586	1.925	2.998	0.01911	0.01911	-2.972
Ankrd24	1.422	2.67957	2.032	3.774	0.006463	0.006463	-1.979
Dffa	1.425	2.68515	4.896	4.706	0.001975	0.001975	-1.098
Me1	1.425	2.68515	7.483	3.217	0.01396	0.01396	-3.361
Mob3b	1.427	2.68887	6.745	8.383	5.415e-05	5.415e-05	2.508
Kif1a	1.427	2.68887	9.561	5.885	0.0005265	0.0005265	0.05725
Fam13a	1.427	2.68887	5.108	3.306	0.01231	0.01231	-3.02
Aco2	1.427	2.68887	7.817	2.696	0.02972	0.02972	-4.158
Ptprd	1.429	2.6926	5.829	5.211	0.001096	0.001096	-0.5677
Slc7a3	1.429	2.6926	1.067	3.356	0.01147	0.01147	-2.469
Prr15	1.434	2.70195	1.573	4.064	0.004407	0.004407	-1.634
Magee1	1.436	2.7057	5.374	5.054	0.001311	0.001311	-0.7176
Slc25a4	1.438	2.70945	8.338	4.58	0.0023	0.0023	-1.491
1700037H04Rik	1.441	2.71509	4.234	4.328	0.003145	0.003145	-1.501
Snap47	1.442	2.71697	4.347	7.305	0.000134	0.000134	1.658
Kcnj12	1.442	2.71697	3.96	3.841	0.005912	0.005912	-2.108
Macrod2	1.442	2.71697	3.471	3.469	0.009797	0.009797	-2.545
Hsp90aa1	1.443	2.71886	8.97	7.946	7.722e-05	7.722e-05	2.096
Cdh4	1.444	2.72074	1.898	2.964	0.02007	0.02007	-3.013
Fads6	1.444	2.72074	1.423	2.587	0.03493	0.03493	-3.458
Pank1	1.444	2.72074	6.193	3.086	0.01683	0.01683	-3.459
Fabp3	1.444	2.72074	2.984	2.761	0.02701	0.02701	-3.462
Satb1	1.445	2.72263	6	8.51	4.896e-05	4.896e-05	2.627
Txn1	1.445	2.72263	6.2	5.956	0.0004891	0.0004891	0.2525
Lgi2	1.445	2.72263	1.473	3.294	0.01252	0.01252	-2.551
Ttl	1.446	2.72452	6.51	5.458	0.0008319	0.0008319	-0.325
Klc2	1.446	2.72452	3.465	5.12	0.001215	0.001215	-0.4682
Epb4.1l3	1.447	2.72641	7.565	5.38	0.0009065	0.0009065	-0.4721
Srrm4	1.447	2.72641	2.999	3.136	0.01566	0.01566	-2.934
Hipk4	1.447	2.72641	2.052	2.781	0.02621	0.02621	-3.282
Sacs	1.448	2.7283	3.446	3.476	0.009711	0.009711	-2.533
Pde2a	1.449	2.73019	4.351	6.796	0.0002135	0.0002135	1.203
Fendrr	1.45	2.73208	0.7081	2.748	0.02751	0.02751	-3.198
Idh3a	1.45	2.73208	5.673	3.149	0.01538	0.01538	-3.315
Pla2g16	1.451	2.73397	7.665	9.533	2.278e-05	2.278e-05	3.371
Grem2	1.451	2.73397	1.366	2.643	0.03212	0.03212	-3.378
C530008M17Rik	1.452	2.73587	4.08	5.759	0.0006014	0.0006014	0.1883
Fam73a	1.453	2.73777	5.064	5.072	0.001283	0.001283	-0.6674
Fv1	1.454	2.73967	3.134	3.83	0.005999	0.005999	-2.009
Aox1	1.455	2.74157	5.125	5.715	0.0006299	0.0006299	0.06413
Fsd1l	1.457	2.74537	7.419	7.197	0.0001477	0.0001477	1.45
Adam22	1.459	2.74918	6.604	4.624	0.002181	0.002181	-1.35
Ebf1	1.463	2.75681	6.857	8.787	3.951e-05	3.951e-05	2.826
Dlat	1.465	2.76063	7.795	3.922	0.005311	0.005311	-2.36
Krt222	1.466	2.76255	4.143	3.018	0.01856	0.01856	-3.298
Coro6	1.467	2.76446	2.344	3.511	0.009245	0.009245	-2.336
Pfn2	1.468	2.76638	5.094	8.772	3.998e-05	3.998e-05	2.833
Prkcz	1.468	2.76638	3.347	4.053	0.00447	0.00447	-1.744
Nrip3	1.468	2.76638	4.788	3.997	0.004814	0.004814	-2.009
Ankrd6	1.469	2.7683	3.701	3.791	0.006318	0.006318	-2.14
Eif5a2	1.47	2.77022	6.71	5.439	0.0008496	0.0008496	-0.3592
Syt4	1.471	2.77214	6.39	4.319	0.003181	0.003181	-1.733
Chst2	1.472	2.77406	7.218	7.373	0.0001262	0.0001262	1.621
Angel1	1.472	2.77406	2.421	4.029	0.004612	0.004612	-1.686
Magi2	1.473	2.77599	5.584	7.383	0.0001251	0.0001251	1.693
Tmeff1	1.473	2.77599	3.435	5.774	0.0005918	0.0005918	0.2325
Fzd3	1.474	2.77791	7.424	9.283	2.729e-05	2.729e-05	3.191
Frmd3	1.475	2.77984	6.245	7.372	0.0001263	0.0001263	1.657
Tmem246	1.475	2.77984	2.959	5.208	0.0011	0.0011	-0.3505
Trpc6	1.476	2.78176	3.329	5.684	0.0006514	0.0006514	0.1424
Gadd45g	1.476	2.78176	0.3893	2.727	0.0284	0.0284	-3.218
Hspb8	1.476	2.78176	6.32	3.047	0.01779	0.01779	-3.528
Cgref1	1.476	2.78176	1.609	2.425	0.04445	0.04445	-3.698
Gnaz	1.477	2.78369	4.122	4.123	0.004085	0.004085	-1.754
Cadm3	1.481	2.79142	8.949	8.196	6.292e-05	6.292e-05	2.311
Cttnbp2	1.484	2.79723	5.05	5.06	0.001302	0.001302	-0.6805
Ndn	1.486	2.80111	4.396	8.759	4.038e-05	4.038e-05	2.8
Prkca	1.488	2.805	8.787	7.51	0.000112	0.000112	1.71
Micu3	1.488	2.805	5.967	6.269	0.0003559	0.0003559	0.5989
Rps6ka2	1.488	2.805	5.178	4.726	0.001929	0.001929	-1.101
Hebp2	1.488	2.805	2.174	3.162	0.01509	0.01509	-2.781
Prx	1.489	2.80694	7.35	12.05	4.53e-06	4.53e-06	4.961
Trim36	1.489	2.80694	7.267	6.619	0.0002525	0.0002525	0.8935
Ntrk3	1.49	2.80889	6.432	5.824	0.000561	0.000561	0.09519
Sntg1	1.49	2.80889	2.105	3.198	0.01434	0.01434	-2.723
Gpr62	1.49	2.80889	0.392	3.048	0.01776	0.01776	-2.846
Bag2	1.492	2.81279	2.741	3.931	0.005244	0.005244	-1.834
Nebl	1.492	2.81279	4.182	3.751	0.006667	0.006667	-2.262
Dysf	1.493	2.81474	4.359	5.998	0.0004684	0.0004684	0.4216
Lmo1	1.493	2.81474	-0.07967	2.509	0.03921	0.03921	-3.468
Dhcr24	1.494	2.81669	6.582	5.186	0.001127	0.001127	-0.6493
Hcn1	1.494	2.81669	6.579	4.98	0.001429	0.001429	-0.9005
Bnip3	1.495	2.81864	5.513	6.405	0.0003109	0.0003109	0.7664
9530036O11Rik	1.496	2.8206	0.8577	3.663	0.007516	0.007516	-2.129
Ogn	1.497	2.82255	8.181	7.227	0.0001436	0.0001436	1.459
Nat8l	1.497	2.82255	5.711	5.949	0.0004926	0.0004926	0.2773
Hfm1	1.497	2.82255	2.343	4.754	0.001865	0.001865	-0.8431
Lrrc16b	1.498	2.82451	3.977	3.354	0.0115	0.0115	-2.786
Mpz	1.499	2.82647	8.713	8.521	4.854e-05	4.854e-05	2.583
Prdm8	1.501	2.83039	2.342	4.812	0.00174	0.00174	-0.7798
Six1	1.504	2.83628	4.483	3.107	0.01634	0.01634	-3.22
Dclk3	1.507	2.84218	3.598	5.748	0.0006081	0.0006081	0.2021
Hnmt	1.507	2.84218	2.392	4.593	0.002265	0.002265	-1.021
Mapk11	1.507	2.84218	3.435	3.089	0.01676	0.01676	-3.074
Art4	1.508	2.84415	1.093	2.996	0.01915	0.01915	-2.906
Radil	1.509	2.84613	2.599	4.998	0.001399	0.001399	-0.5751
Trim37	1.51	2.8481	6.438	5.451	0.0008385	0.0008385	-0.3281
Rnf157	1.51	2.8481	6.072	4.203	0.003688	0.003688	-1.862
Cldn19	1.512	2.85205	6.115	10.42	1.237e-05	1.237e-05	3.979
Nxph1	1.512	2.85205	0.7704	2.927	0.02117	0.02117	-2.982
Ankrd29	1.513	2.85403	3.857	4.049	0.004496	0.004496	-1.815
Lpin1	1.513	2.85403	6.793	4.174	0.003828	0.003828	-1.956
Zfp941	1.513	2.85403	2.445	2.715	0.02889	0.02889	-3.433
Lix1	1.516	2.85997	6.215	4.704	0.001981	0.001981	-1.219
BC068157	1.516	2.85997	2.039	3.034	0.01814	0.01814	-2.935
S100b	1.519	2.86592	7.673	11.32	7.013e-06	7.013e-06	4.543
Pygb	1.52	2.86791	6.69	5.691	0.000646	0.000646	-0.06823
Ppfia2	1.52	2.86791	5.106	4.159	0.003898	0.003898	-1.826
Cyp2e1	1.521	2.8699	6.333	2.821	0.02471	0.02471	-3.866
Fbxo31	1.524	2.87587	4.28	9.041	3.261e-05	3.261e-05	2.988
Gm15706	1.525	2.87787	0.3645	3.236	0.01359	0.01359	-2.639
Elmod1	1.527	2.88186	2.271	4.112	0.004145	0.004145	-1.578
Slc22a3	1.528	2.88386	2.999	3.041	0.01795	0.01795	-3.066
Aplp1	1.529	2.88586	3.85	3.85	0.005845	0.005845	-2.079
Pcbp3	1.531	2.88986	5.032	3.531	0.009002	0.009002	-2.685
Emb	1.532	2.89186	5.688	4.918	0.001535	0.001535	-0.9084
Ablim2	1.532	2.89186	3.986	4.331	0.003133	0.003133	-1.464
Mrgprx1	1.532	2.89186	2.216	2.873	0.02292	0.02292	-3.177
Asns	1.533	2.89387	4.444	8.095	6.833e-05	6.833e-05	2.307
Gng4	1.534	2.89588	1.548	2.588	0.03485	0.03485	-3.471
Stbd1	1.536	2.89989	4.586	5.198	0.001112	0.001112	-0.4724
Mtmr7	1.537	2.9019	3.681	3.884	0.005587	0.005587	-2.01
Mdga1	1.538	2.90392	3.733	3.943	0.005168	0.005168	-1.938
Ndufa10	1.541	2.90996	5.972	4.364	0.003005	0.003005	-1.638
Rufy3	1.545	2.91804	8.17	5.992	0.0004713	0.0004713	0.2033
Iqsec3	1.545	2.91804	4.037	4.076	0.004339	0.004339	-1.802
Fa2h	1.546	2.92006	6.704	7.117	0.0001586	0.0001586	1.403
Hey2	1.546	2.92006	2.99	5.963	0.0004855	0.0004855	0.4132
Kif19a	1.547	2.92209	3.448	4.53	0.002447	0.002447	-1.156
Sema3g	1.549	2.92614	2.976	5.759	0.0006009	0.0006009	0.2155
Tll1	1.55	2.92817	3.429	6.381	0.0003182	0.0003182	0.8228
Nsf	1.551	2.9302	6.779	5.995	0.0004695	0.0004695	0.2636
Inadl	1.554	2.9363	4.203	5.808	0.0005709	0.0005709	0.2338
Kcnip3	1.554	2.9363	6.45	4.515	0.002492	0.002492	-1.478
Tmod1	1.554	2.9363	4.138	3.228	0.01375	0.01375	-2.989
Fmn1	1.555	2.93834	6.663	5.024	0.001357	0.001357	-0.8506
Paqr5	1.555	2.93834	3.327	3.254	0.01324	0.01324	-2.818
Rab39b	1.557	2.94241	6.008	6.456	0.0002956	0.0002956	0.79
Rgcc	1.557	2.94241	4.258	3.863	0.005745	0.005745	-2.117
Plag1	1.558	2.94445	3.197	6.339	0.0003318	0.0003318	0.7747
Shroom1	1.559	2.9465	1.702	4.718	0.001947	0.001947	-0.9237
Plxnc1	1.56	2.94854	6.86	5.58	0.0007284	0.0007284	-0.2041
Pdxp	1.56	2.94854	0.6665	2.456	0.04246	0.04246	-3.555
Rap1gap	1.561	2.95058	2.746	6.201	0.0003806	0.0003806	0.6149
Gna14	1.561	2.95058	4.378	3.886	0.005566	0.005566	-2.102
Lrguk	1.561	2.95058	0.6978	2.512	0.03902	0.03902	-3.487
Slc9a3	1.561	2.95058	1.464	2.388	0.04699	0.04699	-3.723
Vat1l	1.564	2.95672	7.294	6.574	0.0002638	0.0002638	0.847
Prlr	1.565	2.95878	2.06	4.637	0.002148	0.002148	-0.9802
Kcnmb1	1.566	2.96083	4.39	4.916	0.00154	0.00154	-0.7856
Sycp3	1.566	2.96083	4.184	3.283	0.01271	0.01271	-2.916
Xk	1.567	2.96288	4.266	3.821	0.006074	0.006074	-2.176
Sncaip	1.568	2.96493	1.455	3.332	0.01186	0.01186	-2.502
Mapk8ip1	1.57	2.96905	4.604	7.62	0.0001018	0.0001018	1.924
Fam19a1	1.57	2.96905	4.084	4.001	0.004785	0.004785	-1.907
9230112J17Rik	1.57	2.96905	0.4722	3.188	0.01454	0.01454	-2.685
Zkscan16	1.57	2.96905	1.968	2.4	0.04614	0.04614	-3.786
Zswim5	1.572	2.97317	4.812	4.953	0.001473	0.001473	-0.7834
AF357359	1.572	2.97317	3.041	4.21	0.003652	0.003652	-1.509
Zfp354b	1.572	2.97317	1.214	3.413	0.0106	0.0106	-2.401
Esrrg	1.577	2.98349	4.04	5.243	0.001057	0.001057	-0.3713
Calr4	1.579	2.98763	1.661	3.56	0.008649	0.008649	-2.228
Vtcn1	1.58	2.9897	1.555	2.906	0.02185	0.02185	-3.05
Serp2	1.581	2.99177	0.8654	3.642	0.007725	0.007725	-2.152
Ccdc13	1.581	2.99177	0.5502	2.394	0.04657	0.04657	-3.623
Mgll	1.583	2.99592	5.036	2.76	0.02703	0.02703	-3.811
Camk1g	1.584	2.998	2.239	3.451	0.01005	0.01005	-2.403
Lonrf2	1.586	3.00216	5.786	5.514	0.000782	0.000782	-0.2091
Chpt1	1.586	3.00216	7.171	3.169	0.01495	0.01495	-3.411
Prkce	1.587	3.00424	6.797	7.699	9.509e-05	9.509e-05	1.93
Slc6a12	1.589	3.00841	3.113	7.276	0.0001376	0.0001376	1.56
9930012K11Rik	1.589	3.00841	1.534	4.407	0.002849	0.002849	-1.266
Sema4g	1.591	3.01258	3.866	5.547	0.0007552	0.0007552	-0.02302
Gjb1	1.592	3.01467	2.841	6.21	0.0003772	0.0003772	0.6317
Cyfip2	1.592	3.01467	7.278	4.273	0.003372	0.003372	-1.852
Cnst	1.594	3.01885	6.341	8.483	5.001e-05	5.001e-05	2.599
Ank2	1.594	3.01885	8.781	5.348	0.0009397	0.0009397	-0.5466
Fam189b	1.594	3.01885	5.918	4.565	0.002345	0.002345	-1.372
Tmtc1	1.598	3.02723	7.385	3.547	0.008795	0.008795	-2.87
Mmp25	1.599	3.02933	3.007	3.624	0.007919	0.007919	-2.263
Prrg3	1.604	3.03985	9.238	7.554	0.0001077	0.0001077	1.744
Tceal5	1.605	3.04196	0.1452	3.201	0.01429	0.01429	-2.696
Cldn5	1.605	3.04196	0.2756	3.041	0.01797	0.01797	-2.861
Gm13889	1.605	3.04196	1.404	2.806	0.02528	0.02528	-3.166
Gap43	1.608	3.04829	4.886	5.217	0.001089	0.001089	-0.4777
Cacnb3	1.609	3.0504	5.336	4.584	0.00229	0.00229	-1.293
Spon2	1.612	3.05675	2.124	4.836	0.001691	0.001691	-0.7645
Mfsd2a	1.615	3.06312	4.382	4.113	0.004138	0.004138	-1.796
Fgf1	1.616	3.06524	8.956	6.979	0.00018	0.00018	1.207
Usp20	1.616	3.06524	4.21	4.358	0.00303	0.00303	-1.456
Kcns1	1.617	3.06737	1.991	2.766	0.02681	0.02681	-3.29
Syp	1.619	3.07162	6.91	5.112	0.001227	0.001227	-0.7581
Sbk1	1.621	3.07588	3.678	3.974	0.00496	0.00496	-1.887
Tmem169	1.621	3.07588	0.951	2.85	0.0237	0.0237	-3.082
Fkbp1b	1.622	3.07801	4.56	3.477	0.009694	0.009694	-2.695
Sarm1	1.623	3.08015	3.377	3.462	0.009899	0.009899	-2.536
D930028M14Rik	1.624	3.08228	0.8264	2.625	0.03301	0.03301	-3.354
Rnf144a	1.625	3.08442	5.155	8.044	7.125e-05	7.125e-05	2.269
Tkt	1.625	3.08442	5.518	3.1	0.01649	0.01649	-3.366
Map7	1.626	3.08656	4.039	4.958	0.001466	0.001466	-0.6993
Rian	1.627	3.0887	7.179	6.531	0.000275	0.000275	0.8086
Ano3	1.627	3.0887	7.479	4.382	0.002941	0.002941	-1.717
Rspo1	1.631	3.09728	4.114	5.746	0.0006093	0.0006093	0.1754
Rgs11	1.631	3.09728	2.204	3.158	0.01517	0.01517	-2.786
Ldhb	1.634	3.10372	6.945	9.769	1.929e-05	1.929e-05	3.546
Slc29a4	1.634	3.10372	1.519	2.491	0.04026	0.04026	-3.592
Dok4	1.636	3.10803	5.074	3.956	0.005081	0.005081	-2.095
Btbd17	1.636	3.10803	0.3322	2.911	0.02169	0.02169	-3.006
Ndufa4	1.637	3.11018	5.954	6.716	0.0002302	0.0002302	1.053
Nudt12	1.637	3.11018	2.787	3.356	0.01148	0.01148	-2.593
B3galt1	1.639	3.1145	3.809	4.939	0.001499	0.001499	-0.7
Kazn	1.643	3.12315	4.722	5.664	0.0006649	0.0006649	0.04351
AF357426	1.643	3.12315	0.6397	3.446	0.01012	0.01012	-2.387
Mme	1.644	3.12531	7.539	7.786	8.831e-05	8.831e-05	1.984
Car8	1.647	3.13182	2.772	3.941	0.005178	0.005178	-1.821
Lox	1.649	3.13616	6.323	5.876	0.0005317	0.0005317	0.1599
Dzank1	1.649	3.13616	6.423	4.673	0.002057	0.002057	-1.272
Rab15	1.651	3.14051	5.138	5.868	0.0005362	0.0005362	0.2316
AF529169	1.654	3.14705	3.023	3.636	0.007791	0.007791	-2.248
Eno2	1.657	3.1536	6.021	5.882	0.0005281	0.0005281	0.1857
Slc35f3	1.657	3.1536	2.756	4.279	0.003349	0.003349	-1.401
Mfsd9	1.658	3.15579	1.2	3.445	0.01014	0.01014	-2.363
Zmat4	1.659	3.15798	3.043	3.116	0.01613	0.01613	-2.963
Tnfaip8l3	1.661	3.16236	2.307	2.584	0.03507	0.03507	-3.587
Maneal	1.663	3.16674	3.649	4.209	0.003659	0.003659	-1.577
Ttc9	1.665	3.17114	5.45	6.764	0.0002201	0.0002201	1.125
Grik4	1.665	3.17114	2.737	3.976	0.004945	0.004945	-1.773
Pm20d2	1.667	3.17554	3.505	2.457	0.04241	0.04241	-3.992
Tmem41a	1.668	3.17774	3.325	5.278	0.001016	0.001016	-0.2837
Asic4	1.669	3.17994	-0.3608	2.7	0.02952	0.02952	-3.269
Nyap2	1.669	3.17994	1.504	2.509	0.03923	0.03923	-3.566
Camk2n2	1.671	3.18435	2.076	3.734	0.006822	0.006822	-2.029
Sdk1	1.672	3.18656	4.531	7.926	7.853e-05	7.853e-05	2.175
Acss3	1.672	3.18656	4.105	2.907	0.0218	0.0218	-3.445
Acot7	1.677	3.19762	4.411	4.986	0.001419	0.001419	-0.7018
Nudt10	1.677	3.19762	0.5863	3.089	0.01675	0.01675	-2.793
Ddah1	1.678	3.19984	6.301	11.7	5.562e-06	5.562e-06	4.74
Csrnp3	1.678	3.19984	5.859	5.27	0.001025	0.001025	-0.4964
Kcnd3	1.678	3.19984	5.869	3.471	0.009771	0.009771	-2.861
Hoxd3	1.678	3.19984	0.2742	2.827	0.02449	0.02449	-3.103
Mtcl1	1.68	3.20428	4.529	3.883	0.00559	0.00559	-2.123
Ryr2	1.682	3.20872	4.867	5.38	0.0009067	0.0009067	-0.2861
Mab21l2	1.682	3.20872	1.883	4.624	0.002182	0.002182	-1.007
Zfp612	1.683	3.21095	4.892	6.496	0.0002843	0.0002843	0.8958
Edil3	1.688	3.2221	6.416	5.235	0.001067	0.001067	-0.5781
Rps6kl1	1.688	3.2221	0.3915	3.337	0.01178	0.01178	-2.528
BC049635	1.688	3.2221	1.563	2.57	0.0358	0.0358	-3.492
Slc25a1	1.689	3.22433	4.861	2.984	0.01951	0.01951	-3.452
Cisd1	1.691	3.2288	3.838	6.444	0.0002993	0.0002993	0.8843
Pcdh17	1.691	3.2288	4.4	4.334	0.003121	0.003121	-1.507
Dlg2	1.692	3.23104	5.365	5.062	0.0013	0.0013	-0.7038
Ucp3	1.692	3.23104	3.088	2.817	0.02488	0.02488	-3.391
Nfasc	1.693	3.23328	7.825	7.282	0.0001368	0.0001368	1.52
Rimklb	1.695	3.23777	4.467	5.89	0.0005238	0.0005238	0.305
Tppp3	1.697	3.24226	7.128	6.035	0.0004509	0.0004509	0.2904
Soga3	1.698	3.24451	5.641	4.628	0.002171	0.002171	-1.265
Peli3	1.698	3.24451	-0.1794	2.38	0.04754	0.04754	-3.613
Tmem79	1.7	3.24901	2.481	5	0.001396	0.001396	-0.5764
Clstn2	1.701	3.25126	4.621	4.194	0.00373	0.00373	-1.717
Gprasp2	1.703	3.25577	3.251	5.46	0.0008301	0.0008301	-0.08731
Foxj1	1.704	3.25803	0.4497	3.215	0.01399	0.01399	-2.657
Lrrc75b	1.705	3.26029	6.785	7.746	9.138e-05	9.138e-05	1.972
Ecscr	1.705	3.26029	4.305	5.956	0.0004888	0.0004888	0.3853
Lyrm7	1.705	3.26029	2.888	4.674	0.002053	0.002053	-0.94
Cpb1	1.705	3.26029	0.7097	2.715	0.02891	0.02891	-3.238
Ptpn5	1.707	3.26481	0.9268	2.64	0.0323	0.0323	-3.342
Pnkd	1.708	3.26708	4.855	6.08	0.0004304	0.0004304	0.4778
Scn3b	1.713	3.27842	5.172	4.985	0.001419	0.001419	-0.7772
42983	1.715	3.28297	2.884	3.749	0.006683	0.006683	-2.078
Slc22a4	1.717	3.28752	2.336	4.537	0.002426	0.002426	-1.084
Galnt18	1.717	3.28752	1.838	3.162	0.01511	0.01511	-2.74
Sox11	1.718	3.2898	2.592	2.705	0.02934	0.02934	-3.465
Mapt	1.719	3.29208	5.948	4.816	0.001733	0.001733	-1.054
Acly	1.719	3.29208	7.832	3.35	0.01157	0.01157	-3.179
Sema5b	1.721	3.29665	3.017	5.297	0.000995	0.000995	-0.2562
Lrrn4	1.721	3.29665	0.04059	2.795	0.02569	0.02569	-3.147
Stxbp1	1.723	3.30122	7.296	6.083	0.0004291	0.0004291	0.3353
Arhgef4	1.723	3.30122	2.111	3.766	0.006532	0.006532	-1.99
Cntfr	1.724	3.30351	2.726	3.252	0.01329	0.01329	-2.724
Ankub1	1.725	3.3058	0.9354	3.415	0.01056	0.01056	-2.404
Ackr1	1.726	3.30809	6.263	7.413	0.0001218	0.0001218	1.695
Sowaha	1.728	3.31268	2.393	4.723	0.001937	0.001937	-0.8774
0610012G03Rik	1.729	3.31498	1.734	3.821	0.006075	0.006075	-1.914
[truncated: 890 more rows]
